# Supplementary material for: Detection of low urine output by measuring urinary biomarkers
Source: BMC Nutr. 2024 Jan 12;10:13. doi: 10.1186/s40795-024-00823-3 (PMC10785494; doi:10.1186/s40795-024-00823-3)
Supplement: Supplementary file 1 — Supplementary Material 1: Original data in the diet study. Lines 1–82 show the measurements performed during the first 4 days of the study, when water intake was habitual, and Lines 84–162 show the second period (Days 8–11) when the ingestion of water was increased [file 40795_2024_823_MOESM1_ESM.xls]

## Sheet: Blad1
Case	BW	Day code	Period 1/2	Dehytdr=2	Osm morgon	Crea morgon	Osm dygn	Crea dygn	Urine dygn	Calories	Urine 1000	Urine 1500	Urine new	15*BW
1	73.55	4	1	1	467	8	329	4.1	2370	1706.19	0	0	0	1103.25
1	73.55	2	1	1	355	4.9	394	5.5	3250	1660.62	0	0	0	1103.25
1	73.55	3	1	1	409	6.9	274	4.1	3250	2322.43	0	0	0	1103.25
1	73.55	1	1	1	586	11	346	5.4	2600	1501.67	0	0	0	1103.25
2	56.3	4	1	1	374	6.2	227	2.5	4100	2303.29	0	0	0	844.5
2	56.3	2	1	1	277	3.4	449	8.9	2750	1613.08	0	0	0	844.5
2	56.3	3	1	1	230	3.4	188	1.9	4350	1715.61	0	0	0	844.5
2	56.3	1	1	1	331	5.3	253	2.8	3850	1852.42	0	0	0	844.5
3	68.45	4	1	1	355	5.5	394	4.9	2100	2389.68	0	0	0	1026.75
3	68.45	3	1	1	818	14.7	284	4.4	2400	1760.12	0	0	0	1026.75
3	68.45	1	1	1	576	4.7			3200	1755.97	0	0	0	1026.75
3	68.45	2	1	1	258	6.9	211	3.7	2600	1292.28	0	0	0	1026.75
4	61.75	2	1	2	570	8	616	5.4	1500	1110.28	0	1	0	926.25
4	61.75	3	1	2	603	8.6	528	6.6	1100	1162.83	0	1	0	926.25
4	61.75	1	1	2	515	5.6	932	9.4	800	937.27	1	1	1	926.25
4	61.75	4	1	2	485	6.7	657	9.3	900	1155.45	1	1	1	926.25
5	75	3	1	2	901	24.2	936	23.7	650	2499.61	1	1	1	1125
5	75	2	1	2	801	24.9	362	7.9	2600	2359.71	0	0	0	1125
5	75	1	1	2	853	31.5	586	14.2	1300	1730.37	0	1	0	1125
5	75	4	1	2	746	23.3	473	10.2	2000	1732.31	0	0	0	1125
6	59.3	4	1	2	908	20.1	892	18.7	500	1170.93	1	1	1	889.5
6	59.3	3	1	2	779	17	827	18	700	1252.6	1	1	1	889.5
6	59.3	2	1	2	767	13.8	706	11.4	900	1186.5	1	1	0	889.5
6	59.3	1	1	2	779	13.2	824	19.5	600	1806.5	1	1	1	889.5
7	85.25	3	1	2	490	11.2	494	10.4	1600	2345.25	0	0	0	1278.75
7	85.25	1	1	2	542	11.9	489	9.8	1700	924.22	0	0	0	1278.75
7	85.25	2	1	2	503	12.1	504	10	1700	1325.99	0	0	0	1278.75
7	85.25	4	1	2	444	8	484	9.6	1800	1744.71	0	0	0	1278.75
8	77.3	1	1	2	869	15.5	628	8.8	1400	1666.53	0	1	0	1159.5
8	77.3	4	1	2	556	14.5	556	9.5	1430	2484.23	0	1	0	1159.5
8	77.3	3	1	2	861	8.3	772	12.9	920	2455.87	1	1	1	1159.5
8	77.3	2	1	2	911	18.7	613	8.8	1500	2650.14	0	1	0	1159.5
9	59.85	1	1	2	524	6.7	519	6	900	1819.07	1	1	0	897.75
9	59.85	3	1	2	351	4.6	536	7.1	1800	2584.84	0	0	0	897.75
9	59.85	2	1	2	523	7.8	444	6.6	1600	2276.06	0	0	0	897.75
9	59.85	4	1	2	538	7.7	251	3.2	1700	2035.92	0	0	0	897.75
10	81.95	3	1	1	552	13.3	600	11.5	1500	3147.32	0	1	0	1229.25
10	81.95	1	1	1	376	7.5	306	5	3000	2270.52	0	0	0	1229.25
10	81.95	2	1	1	303	5.8	321	5	3150	2016.12	0	0	0	1229.25
10	81.95	4	1	1	700	15.3	307	4.8	2350	2530.64	0	0	0	1229.25
11	56	4	1	2	517	10.9	386	4.5	1850	1098.83	0	0	0	840
11	56	3	1	2	976	16.9	866	12.3	850	1036.68	1	1	1	840
11	56	1	1	2	458	8.4	573	8.4	750	2376.3	1	1	1	840
11	56	2	1	2	747	16.9	334	3.6	1700	3314.54	0	0	0	840
12	85.45	4	1	1	364	5.5	245	2.5	3250	1856.25	0	0	0	1281.75
12	85.45	1	1	1	828	17.7	281	5	3750	3136.78	0	0	0	1281.75
12	85.45	3	1	1	486	5.7	353	3.8	4200	2913.56	0	0	0	1281.75
12	85.45	2	1	1	908	14.4	459	6.2	3100	3471.19	0	0	0	1281.75
13	93.6	1	1	2	553	15.7	436	8.8	1000	1371.8	1	1	1	1404
13	93.6	4	1	2	838	23.1	421	8.5	1150	1081.01	0	1	1	1404
13	93.6	2	1	2	775	20.4	418	8.4	1200	1701.72	0	1	1	1404
13	93.6	3	1	2	684	13.2	503	8.6	1200	2420.03	0	1	1	1404
14	62.05	4	1	2	551	7.8	605	8.4	1200	1383.03	0	1	0	930.75
14	62.05	3	1	2	546	7.4	507	5.5	1400	1229.59	0	1	0	930.75
14	62.05	2	1	2	663	10.4	601	8.2	1200	1911.35	0	1	0	930.75
14	62.05	1	1	2	488	8	470	6.8	1400	2169.15	0	1	0	930.75
15	71.9	2	1	2	875	14.3	937	17.7	700	1099.7	1	1	1	1078.5
15	71.9	1	1	2	790	13.4	775	11.8	970	1326.03	1	1	1	1078.5
15	71.9	4	1	2	984	13.9	1100	12.3	910	1989.3	1	1	1	1078.5
15	71.9	3	1	2	1188	16.9	1128	15.2	750	2228.11	1	1	1	1078.5
16	63.2	2	1	2	873	22.3	483	9.5	950	1965.17	1	1	0	948
16	63.2	4	1	2	522	8.6			1500	1477.98	0	1	0	948
16	63.2	1	1	2	668	11.7	397	6.2	1550	1713.79	0	0	0	948
16	63.2	3	1	2	642	13	402	7.3	1350	2522.99	0	1	0	948
17	71.9	2	1	1	524	9.2	513	8.3	1450	1911.35	0	1	0	1078.5
17	71.9	3	1	1	508	5.8	423	5	2100	1229.59	0	0	0	1078.5
17	71.9	4	1	1	336	3.4	406	5.5	2060	1383.03	0	0	0	1078.5
17	79.05	1	1	1	423	7.2	461	6.1	1600	2169.15	0	0	0	1185.75
18	79.05	3	1	2	494	6.6	652	9.5	1300	1774.78	0	1	0	1185.75
18	79.05	2	1	2	457	4.4	497	5.6	2050	2149.97	0	0	0	1185.75
18	79.05	4	1	2	696	14.8	557	6.2	1800	2796.15	0	0	0	1185.75
18	79.2	1	1	2	456	6.4	503	6.3	1700	1280.04	0	0	0	1188
19	79.2	3	1	2	610	10.5	816	14.4	1540	2160.2	0	0	0	1188
19	79.2	2	1	2	637	10.6	615	11.2	1525	2130.09	0	0	0	1188
19	79.2	1	1	2	407	8.2	535	10.7	1580	1478.57	0	0	0	1188
19	73.7	4	1	2	881	15.6	905	15.6	1150	2609.7	0	1	0	1105.5
20	73.7	3	1	2	466	7.3	501	8.4	1750	1648.29	0	0	0	1105.5
20	73.7	4	1	2	937	27.3	687	13.8	1100	2709.55	0	1	1	1105.5
20	73.7	1	1	2	846	14	872	16	1100	1462.13	0	1	1	1105.5
20	73.7	2	1	2	591	13.9	674	13	1700	2741.31	0	0	0	1105.5
1	73.55	11	2	1	619	9.5	412	5.1	3900	1654.36	0	0	0	1103.25
1	73.55	10	2	1	467	8.2	347	4.6	3870	2810	0	0	0	1103.25
1	73.55	8	2	1	139	3.3	98	2.1	3970	1486.35	0	0	0	1103.25
1	73.55	9	2	1	649	16.6	191	3.2	4050	3439.7	0	0	0	1103.25
2	56.3	9	2	1	481	7.4	193	1.6	5100	1500.42	0	0	0	844.5
2	56.3	10	2	1	226	2.8	189	2	4600	2348.89	0	0	0	844.5
2	56.3	8	2	1	217	3	169	1.7	5000	2276.43	0	0	0	844.5
2	56.3	11	2	1	185	2.5	156	1.8	4800	1600.51	0	0	0	844.5
3	68.45	11	2	1	691	16	292	4.3	2700	2118.92	0	0	0	1026.75
3	68.45	10	2	1	574	13.9	197	2.9	3200	2026.33	0	0	0	1026.75
3	68.45	8	2	1	294	5.5	239	3.3	3350	1583.85	0	0	0	1026.75
3	68.45	9	2	1	340	9.7	206	2.9	3550	1681.69	0	0	0	1026.75
4	61.75	11	2	2	976	11.7	798	13.4	1500	1056.82	0	1	0	926.25
4	61.75	8	2	2	727	8	385	4.2	2000	1422.89	0	0	0	926.25
4	61.75	9	2	2	817	13.7	305	2.3	950	1438.79	1	1	0	926.25
4	61.75	10	2	2	809	13.7	953	11.9	1700	1116.1	0	0	0	926.25
5	75	8	2	2	643	26.8	416	10	1950	2918.05	0	0	0	1125
5	75	10	2	2	546	14.4	497	10.4	1850	2197.52	0	0	0	1125
5	75	9	2	2	473	17.4	310	7.4	2400	3753.49	0	0	0	1125
5	75	11	2	2	434	11	516	10.6	1750	2134.45	0	0	0	1125
6	59.3	8	2	2	875	20.4	877	19.5	600	902.25	1	1	1	889.5
6	59.3	11	2	2	550	9.5	635	8.7	1350	1672.3	0	1	0	889.5
6	59.3	10	2	2	1004	14.9	1013	13.8	700	1492.9	1	1	1	889.5
6	59.3	9	2	2	853	13.2	932	17	700	1848.15	1	1	1	889.5
7	85.25	10	2	2	496	7.5	495	7.7	2500	2468.63	0	0	0	1278.75
7	85.25	9	2	2	465	8.6	485	6.6	2900	2095.27	0	0	0	1278.75
7	85.25	11	2	2	477	8.3	479	6.3	3000	1550.79	0	0	0	1278.75
7	85.25	8	2	2	460	6.6	494	9.3	2500	1448.7	0	0	0	1278.75
8	77.3	10	2	2	902	13.5	435	6.2	1975	2175.24	0	0	0	1159.5
8	77.3	8	2	2	951	21.3	600	10.5	1150	2383.06	0	1	1	1159.5
8	77.3	9	2	2	944	20.4	551	9.9	1520	2530.36	0	0	0	1159.5
8	77.3	11	2	2	799	19.9	438	7.1	1800	1944.87	0	0	0	1159.5
9	59.85	11	2	2	616	7.6	541	5.4	1200	2238.18	0	1	0	897.75
9	59.85	8	2	2	648	9.6	851	7.3	1300	1956.5	0	1	0	897.75
9	59.85	9	2	2	598	7.9	692	10.1	1250	2044.82	0	1	0	897.75
9	59.85	10	2	2	579	7.8	343	3.4	1350	1451.18	0	1	0	897.75
10	81.95	11	2	1	203	3.8	377	5.5	2475	2389.28	0	0	0	1229.25
10	81.95	8	2	1	308	6.1	539	5	3000	2078.06	0	0	0	1229.25
10	81.95	9	2	1	392	7.6	361	5.3	2800	2584.53	0	0	0	1229.25
10	81.95	10	2	1	387	6.6	519	8.9	1550	2482.23	0	0	0	1229.25
11	56	11	2	2	920	18.8	879	15.5	1250	985.01	0	1	0	840
11	56	8	2	2	392	4.4	352	6.8	2000	1523.01	0	0	0	840
11	56	10	2	2	855	6.5	410	3.2	2000	1253.04	0	0	0	840
11	56	9	2	2	373	5	381	9.4	1950	1343.41	0	0	0	840
12	85.45	10	2	1	488	8.4	180	2	4400	2573.61	0	0	0	1281.75
12	85.45	9	2	1	769	16.6	199	2	4400	3072.57	0	0	0	1281.75
12	85.45	8	2	1	511	12.2	249	4.4	4300	1716.16	0	0	0	1281.75
12	85.45	11	2	1	460	7.3	182	1.8	5000	2664.62	0	0	0	1281.75
13	93.6	11	2	2	955	21.4	660	11	950	1571.25	1	1	1	1404
13	93.6	9	2	2	777	19	529	11	1350	2470.12	0	1	1	1404
13	93.6	10	2	2	922	17.5	500	8.5	1400	1528.3	0	1	1	1404
13	93.6	8	2	2	729	20.4	312	5.8	1650	1634.51	0	0	0	1404
14	62.05	9	2	2	564	9.3	345	4.9	1900	2022.96	0	0	0	930.75
14	62.05	8	2	2	524	11	336	4.5	2000	1394.64	0	0	0	930.75
14	62.05	11	2	2	545	6.9	287	3.8	1400	2013.89	0	1	0	930.75
14	62.05	10	2	2	552	8.3	421	5.2	1900	1791.54	0	0	0	930.75
15	71.9	11	2	2	910	15.4	622	7.7	1400	2242.19	0	1	0	1078.5
15	71.9	10	2	2	548	7.5	633	5.9	1900	2076.25	0	0	0	1078.5
15	71.9	8	2	2	686	9	700	8.1	2000	1868.58	0	0	0	1078.5
15	71.9	9	2	2	918	15	889	10.9	1900	2554.96	0	0	0	1078.5
16	63.2	8	2	2	608	10.6	344	5.1	1800	2011.28	0	0	0	948
16	63.2	10	2	2	656	11.9	296	3.7	2150	2739.02	0	0	0	948
16	63.2	11	2	2	773	26.4	215	2.7	2300	1276.9	0	0	0	948
16	63.2	9	2	2	668	13.2	286	3.5	2000	2880.81	0	0	0	948
17	71.9	10	2	1	583	9.6	341	4	1800	1791.54	0	0	0	1078.5
17	71.9	11	2	1	573	10.3	419	6.4	1750	2013.89	0	0	0	1078.5
17	71.9	8	2	1	661	12.3	386	5.2	1600	1394.64	0	0	0	1078.5
18	79.05	10	2	2	543	7.4	511	5.5	1930	2380.53	0	0	0	1185.75
18	79.05	11	2	2	377	4.4	433	4.6	2350	3360.01	0	0	0	1185.75
18	79.05	8	2	2	418	6.1	374	4.4	2400	1170.76	0	0	0	1185.75
18	79.05	9	2	2	543	7.4	392	5.8	2150	2023.31	0	0	0	1185.75
19	79.2	11	2	2	312	6.2	621	8.1	1800	2142.28	0	0	0	1188
19	79.2	8	2	2	435	8.5	431	9.6	1860	1684.38	0	0	0	1188
19	79.2	9	2	2	623	7.5	574	9.2	2150	3407.54	0	0	0	1188
19	79.2	10	2	2	772	7.2	860	10.6	1960	4272.16	0	0	0	1188
20	73.7	10	2	2	639	13	734	15.2	2000	3715.45	0	0	0	1105.5
20	73.7	11	2	2	594	16.1	297	6	3000	1978.57	0	0	0	1105.5
20	73.7	8	2	2	493	10.9	529	9.1	1700	1615.47	0	0	0	1105.5
20	73.7	9	2	2	470	11.4	349	7.5	2100	2202.59	0	0	0	1105.5
