# Supplementary material for: Detection of low urine output by measuring urinary biomarkers
Source: BMC Nutr. 2024 Jan 12;10:13. doi: 10.1186/s40795-024-00823-3 (PMC10785494; doi:10.1186/s40795-024-00823-3)
Supplement: Supplementary file 2 — Supplementary Material 2: Original data in the cross-sectional studies [file 40795_2024_823_MOESM2_ESM.xls]

## Sheet: Blad1
Nr	Study name	Study number	Case in study	Study group 1-4	Male=1	Plasma crea	Age	Body weight	U-Sg	U-osmolality	U-creatinine	U-color	U-Na	U-K	U-albumin	Thirst	Age code	U-Alb/U-crea	U-osm 760	U-Cr 13
1	Orientering	2	1	1	1		52	66	1.02	439	5.3	2	76	21		9	4		1	1
2	Orientering	2	2	1	2		57	56	1.015	370	3.7	1	50	61		0	4		1	1
3	Orientering	2	3	1	1		55	85	1.01	575	5.4	2	90	46		20	4		1	1
4	Orientering	2	4	1	1		59	73	1.02	542	6.1	3	56	58		52	4		1	1
5	Orientering	2	5	1	2		20	74	1.03	1034	18.5	3	134	79		69	1		2	2
6	Orientering	2	6	1	2		64	59	1.005	213	1.2	1	46	30		47	5		1	1
7	Orientering	2	7	1	1		22	66	1.02	968	20.1	3	154	98		52	1		2	2
8	Orientering	2	8	1	2		22	56	1.01	794	11.4	3	138	76		36	1		2	1
9	Orientering	2	9	1	2		26	61	1	167	1.6	1	28	11		54	1		1	1
10	Orientering	2	10	1	2		17	62	1.01	156	1.7	1	28	16		36	1		1	1
11	Orientering	2	11	1	2		18	56	1.01	846	9.5	2	235	56		15	1		2	1
12	Orientering	2	12	1	2		20	54	1	314	3.2	2	26	28		16	1		1	1
13	Orientering	2	13	1	2		19	67	1.005	234	2.8	1	33	25		11	1		1	1
14	Orientering	2	14	1	1		57	77	1.005	220	2.6	1	44	10		14	4		1	1
15	Orientering	2	16	1	2		49	65	1.005	177	1.1	1	40	9		21	3		1	1
16	Orientering	2	17	1	1		20	61	1.02	1024	14.3	3	138	97		48	1		2	2
17	Orientering	2	18	1	1		19	76	1.01	619	7.3	2	142	62		10	1		1	1
18	Orientering	2	19	1	2		47	65	1.005	521	7.3	2	75	61		21	3		1	1
19	Orientering	2	20	1	2		28	60	1.01	180	2.6	1	42	23		61	1		1	1
20	Orientering	2	21	1	2		20	57	1.01	954	15.9	3	143	91		45	1		2	2
21	Orientering	2	22	1	2		44	71	1.025	887	11.1	3	164	97		0	3		2	1
22	Orientering	2	24	1	1		51	93	1.025	850	22.4	4	28	83		18	4		2	2
23	Orientering	2	25	1	1		52	70	1.02	943	14.3	3	110	98		0	4		2	2
24	Orientering	2	26	1	2		31	72	1.01	158	1.6	1	20	24		32	2		1	1
25	Orientering	2	27	1	2		59	74	1.01	252	2.1	2	43	42		11	4		1	1
26	Orientering	2	28	1	2		31	63	1.02	514	10.2	3	55	50		55	2		1	1
27	Orientering	2	29	1	1		50	73	1.03	1000	24.6	4	70	100		15	3		2	2
28	Orientering	2	30	1	2		37	59	1.01	621	6.7	2	123	91		43	2		1	1
29	Orientering	2	32	1	2		40	73	1.015	901	11.8	3	128	78		15	2		2	1
30	Orientering	2	33	1	1		56	77	1.02	722	20.6	4	81	65		15	4		1	2
31	Orientering	2	34	1	1		37	79	1.025	771	10.7	2	160	85		22	2		2	1
32	Orientering	2	35	1	2		39	61	1.005	415	3.1	1	75	64		17	2		1	1
33	Orientering	2	36	1	1		50	90	1.01	302	4.8	2	26	28		10	3		1	1
34	Orientering	2	37	1	1		48	136	1.015	799	9.5	3	140	132		38	3		2	1
35	Orientering	2	38	1	1		64	97	1.01	344	2.8	2	59	52		10	5		1	1
36	Orientering	2	39	1	1		65	85	1.02	650	11.3	3	71	103		20	5		1	1
37	Orientering	2	40	1	1		69	68	1.005	473	3.5	2	131	34		37	5		1	1
38	Orientering	2	41	1	1		67	92	1.02	760	14.2	3	141	90		25	5		1	2
39	Orientering	2	42	1	1		63	80	1.01	804	11.1	3	178	62		28	5		2	1
40	Orientering	2	43	1	2		62	63	1.01	332	5.7	2	52	31		27	5		1	1
41	Orientering	2	44	1	2		51	65	1.005	195	2	2	26	19		6	4		1	1
42	Orientering	2	45	1	2		60	54	1.01	689	6.7	3	147	95		21	4		1	1
43	Orientering	2	46	1	2		51	80	1.01	383	4	2	45	68		15	4		1	1
44	Orientering	2	47	1	2		45	67	1.02	534	5.9	2	64	57		63	3		1	1
45	Orientering	2	48	1	1		38	109	1.025	1035	21.9	4	256	83		35	2		2	2
46	Orientering	2	49	1	2		34	67	1.015	912	7.5	3	104	58		24	2		2	1
47	Orientering	2	50	1	1		28	80	1.025	1171	18.8	3	147	89		17	1		2	2
48	Orientering	2	51	1	1		39	88	1.025	1040	13.1	3	142	58		0	2		2	2
49	Orientering	2	52	1	1		54	73	1.025	870	18.6	3	91	88		3	4		2	2
50	Orientering	2	53	1	1		34	73	1.005	247	3.1	1	37	13		2	2		1	1
51	Orientering	2	54	1	2		24	69	1.015	579	5	1	155	40		47	1		1	1
52	Orientering	2	55	1	1		43	85	1.01	319	2.3	2	91	25		19	3		1	1
53	Orientering	2	56	1	1		43	89	1.015	918	12.6	3	141	32		18	3		2	1
54	Orientering	2	57	1	1		44	80	1.015	919	9.7	3	128	129		47	3		2	1
55	U500	3	1	1	2		55	55	1.03	807	11	2	86	60	9.3		4	0.845455	2	1
56	U500	3	2	1	2		49	90	1.025	648	11	2	85	47	10.8		3	0.981818	1	1
57	U500	3	3	1	2		32	63	1.03	1089	20	3	95	56	12.2		2	0.61	2	2
58	U500	3	4	1	2		47	89	1.025	644	9.4	1	88	25	5		3	0.531915	1	1
59	U500	3	5	1	2			78	1.02	544	6.7	1	93	9	5			0.746269	1	1
60	U500	3	6	1	2			72	1.025	855	13.6	4	119	85	6.4			0.470588	2	2
61	U500	3	7	1	2		37	80	1.02	791	10.4	2	151	69	5		2	0.480769	2	1
62	U500	3	8	1	2		65	60	1.01	168	3.9	1	13	15	5		5	1.28205	1	1
63	U500	3	9	1	2			62	1.02	642	9.1	2	81	130	5.2			0.571429	1	1
64	U500	3	10	1	2		65	71	1.02	560	9.9	2	121	43	6.3		5	0.636364	1	1
65	U500	3	11	1	2		21	60	1.03	960	26.6	4	97	80	22.2		1	0.834586	2	2
66	U500	3	12	1	2			66	1.03	863	26.3	4	98	72	13			0.494297	2	2
67	U500	3	13	1	2		34	52	1.02	758	10.3	2	116	119	5.7		2	0.553398	1	1
68	U500	3	14	1	2		24	71	1.02	604	10.2	1	107	53	5		1	0.490196	1	1
69	U500	3	15	1	2		48	70	1.02	567	10.2	3	72	52	13.4		3	1.31373	1	1
70	U500	3	16	1	2		40	57	1.02	649	7.8	2	142	62	5		2	0.641026	1	1
71	U500	3	17	1	2		34	62	1.01	321	2.7	1	65	35	5		2	1.85185	1	1
72	U500	3	18	1	2		36	71	1.03	991	18.2	3	180	97	13.9		2	0.763736	2	2
73	U500	3	19	1	2		28	76	1.025	699	25	4	53	84	17.2		1	0.688	1	2
74	U500	3	20	1	2		61	73	1.02	690	11.6	4	89	89	10.6		5	0.913793	1	1
75	U500	3	21	1	2		36	80	1.03	894	12.6	4	162	88	5.5		2	0.436508	2	1
76	U500	3	22	1	2		59	62	1.03	860	15.1	3	69	52	8.7		4	0.576159	2	2
77	U500	3	23	1	1		50	69	1.01	180	3.1	1	35	16	5		3	1.6129	1	1
78	U500	3	24	1	2		46	75	1.02	620	8.1	2	127	47	5		3	0.617284	1	1
79	U500	3	25	1	2		30	57	1.02	665	9.7	3	111	66	85.1		1	8.7732	1	1
80	U500	3	26	1	1		37	75	1.025	878	21.4	4	93	68	13		2	0.607477	2	2
81	U500	3	27	1	2		39	60	1.005	138	2.6	1	26	8	5		2	1.92308	1	1
82	U500	3	28	1	1		28	59	1.01	207	2.9	1	34	25	5		1	1.72414	1	1
83	U500	3	29	1	2		44	60	1.01	286	1.9	1	71	27	5		3	2.63158	1	1
84	U500	3	30	1	2		57	80	1.03	940	14.3	3	152	69	5		4	0.34965	2	2
85	U500	3	31	1	2			60	1.015	560	7.2	2	73	74	5			0.694444	1	1
86	U500	3	32	1	2		29	60	1.03	1046	16.5	3	158	92	5.8		1	0.351515	2	2
87	U500	3	33	1	2		43	58	1.02	919	12.2	2	143	121	9		3	0.737705	2	1
88	U500	3	34	1	2			62	1.03	872	22.5	4			9.6			0.426667	2	2
89	U500	3	35	1	2		53	81	1.02	643	6.9	2	131	82	5		4	0.724638	1	1
90	U500	3	36	1	2		24	62	1.02	977	11.7	2	196	107	19.7		1	1.68376	2	1
91	U500	3	37	1	2		47	50	1.01	168	3.3	1		10	5		3	1.51515	1	1
92	U500	3	38	1	2		44	80	1.025	988	16.9	3	114	99	11		3	0.650888	2	2
93	U500	3	39	1	2		40	83	1.02	593	8.1	2	102	54	9		2	1.11111	1	1
94	U500	3	40	1	1		52	92	1.03	812	11.7	3	173	84	5		4	0.42735	2	1
95	U500	3	41	1	1		41	112	1.02	601	9.2	3	127	12	5		3	0.543478	1	1
96	U500	3	42	1	1		24	65	1.02	601	12.3	2	92	16	5		1	0.406504	1	1
97	U500	3	43	1	1		28	75	1.03	1131	28.8	4	213	57	5.4		1	0.1875	2	2
98	U500	3	44	1	1		53	82	1.03	1081	22.9	4	191	86	9.5		4	0.414847	2	2
99	U500	3	45	1	1		53	87	1.01	272	4.3	1	56	18	5		4	1.16279	1	1
100	U500	3	46	1	1		31	80	1.03	943	24.7	3	81	64	12.1		2	0.489879	2	2
101	U500	3	47	1	1		28	75	1.02	663	13.8	4	124	68	5		1	0.362319	1	2
102	U500	3	48	1	1		37	80	1.025	1080	21.9	4	192	77	9		2	0.410959	2	2
103	U500	3	49	1	1		31	90	1.02	663	13.8	2	124	68	5		2	0.362319	1	2
104	U500	3	50	1	1		60	80	1.02	751	17.3	4	126	103	8.6		4	0.49711	1	2
105	U500	3	51	1	1		55	92		808	18.6	1	144	88	5.7		4	0.306452	2	2
106	U500	3	52	1	1		49	47	1.03	1007	11.8	3	225	74	5.7		3	0.483051	2	1
107	U500	3	53	1	2		33	97	1.025	851	22.5	2	109	68	80.7		2	3.58667	2	2
108	U500	3	54	1	2		42	71	1.015	529	4.6	1	74	76	5		3	1.08696	1	1
109	U500	3	55	1	2		69	74	1.03	734	14.7	3	106	76	5.4		5	0.367347	1	2
110	U500	3	56	1	2		53	63	1.01	179	2.2	1	30	19	5		4	2.27273	1	1
111	U500	3	57	1	2		56	59	1.025	676	9.5	2	54	54	5		4	0.526316	1	1
112	U500	3	58	1	2		64	62	1.025	670	9.8	2	103	77	6.2		5	0.632653	1	1
113	U500	3	59	1	2		38	72	1.015	357	6.7	2	45	30	5.2		2	0.776119	1	1
114	U500	3	60	1	2			72	1.005	217	1.9	1	38	29	5			2.63158	1	1
115	U500	3	61	1	2		30	82	1.03	920	19.8	4	130	74	9.3		1	0.469697	2	2
116	U500	3	62	1	2		63	83	1.015	416	9.4	1	72	51	6.1		5	0.648936	1	1
117	U500	3	63	1	2			60	1.01	176	2.9	1	22	15	5			1.72414	1	1
118	U500	3	64	1	2			78	1.02	581	7.5	1	79	87	5			0.666667	1	1
119	U500	3	65	1	2		32	63	1.025	782	9.9	3	144	107	36.9		2	3.72727	2	1
120	U500	3	66	1	2		49	54	1.015	405	7.6	3	48	22	7.7		3	1.01316	1	1
121	U500	3	67	1	2		53	80	1.025	708	17.6	4	52	88	22.8		4	1.29545	1	2
122	U500	3	68	1	2		45	71	1.015	374	6.6	1	40	41	5		3	0.757576	1	1
123	U500	3	69	1	2		37	80	1.01	329	4.8	1	47	26	5		2	1.04167	1	1
124	U500	3	70	1	2			44	1.015	253	2.1	1	58	11	5			2.38095	1	1
125	U500	3	71	1	2			62	1.03	936	19.9	2	105	69	16.2			0.81407	2	2
126	U500	3	72	1	2		61	73	1.025	776	10.6	3	98	101	8.6		5	0.811321	2	1
127	U500	3	73	1	2		21	57	1.03	1113	26.3	3	79	125	21.3		1	0.809886	2	2
128	U500	3	74	1	2		25	66	1.03	1105	17.8	2	163	83	8.7		1	0.488764	2	2
129	U500	3	75	1	2		34	73	1.03	957	15.7	2	89	83	6.7		2	0.426752	2	2
130	U500	3	76	1	2		34	51	1.03	957	21.4	4	59	104	13.7		2	0.640187	2	2
131	U500	3	77	1	2		36	72	1.025	839	16.9	4	88	62	5.6		2	0.331361	2	2
132	U500	3	78	1	2		42	87	1.03	961	14	2	156	55	8.5		3	0.607143	2	2
133	U500	3	79	1	2		49	60	1.03	786	14.9	2	95	69	6		3	0.402685	2	2
134	U500	3	80	1	2		45	77	1.02	650	14.6	3	18	104	9.5		3	0.650685	1	2
135	U500	3	81	1	2		41	73	1.02	560	10.8	1	143	41	5.8		3	0.537037	1	1
136	U500	3	82	1	2			60	1.02	351	4.4	1	52	61	5			1.13636	1	1
137	U500	3	83	1	1		37	75	1.02	654	12.3	1	73	63	6.6		2	0.536585	1	1
138	U500	3	84	1	2		55	85	1.025	792	10.1	3	92	91	8.3		4	0.821782	2	1
139	U500	3	85	1	1		41	97	1.03	1134	17.9	3	171	74	24.3		3	1.35754	2	2
140	U500	3	86	1	2			60	1.025	1028	15.7	3	200	57	8.4			0.535032	2	2
141	U500	3	87	1	2		50	81	1.015	545	7.3	2	107	39	5		3	0.684932	1	1
142	U500	3	88	1	2		63	77	1.015	498	5.4	2	100	49	5		5	0.925926	1	1
143	U500	3	89	1	2		62	66	1.02	634	13.6	2	50	44	7.7		5	0.566176	1	2
144	U500	3	90	1	2		41	80	1.03	790	17	3	111	32	6.2		3	0.364706	2	2
145	U500	3	91	1	2		60	83	1.015	527	7.8	2	97	55	5		4	0.641026	1	1
146	U500	3	92	1	2			82	1.015	360	4.7	1	67	36	5			1.06383	1	1
147	U500	3	93	1	2		25	65	1.015	383	7.6	1	50	23	5		1	0.657895	1	1
148	U500	3	94	1	2		51	67	1.03	791	18.3	4	26	88	9.9		4	0.540984	2	2
149	U500	3	95	1	2			59	1.03	1066	15.3	5	137	54	12.1			0.79085	2	2
150	U500	3	96	1	2		33	68	1.02	524	6.9	1	110	52	5		2	0.724638	1	1
151	U500	3	97	1	1		46	68	1.015	499	8.4	2	94	55	8.2		3	0.97619	1	1
152	U500	3	98	1	1		28	76	1.03	1067	16.2	2	133	86	7.8		1	0.481481	2	2
153	U500	3	99	1	2		52	62	1.015	455	5.3	1	82	86	8.2		4	1.54717	1	1
154	U500	3	100	1	2		66	61	1.015	640	11.2	3	120	132	16.3		5	1.45536	1	1
155	U500	3	101	1	2		32	80	1.02	869	8.9	3	177	96	5		2	0.561798	2	1
156	U500	3	102	1	2		34	79	1.005	228	2.1	1	38	27	5		2	2.38095	1	1
157	U500	3	103	1	2		33	68	1.025	756	20.9	4	63	49	14.5		2	0.69378	1	2
158	U500	3	104	1	2		54	82	1.02	775	10.9	1	96	154	10.4		4	0.954128	2	1
159	U500	3	105	1	2		58	60	1.015	330	3.3	2	68	36	5		4	1.51515	1	1
160	U500	3	106	1	1		26	84	1.015	506	7	2	98	45	5		1	0.714286	1	1
161	U500	3	107	1	2		39	110	1.03	847	14.6	2	86	81	8.1		2	0.554795	2	2
162	U500	3	108	1	2		45	58	1.02	685	5.4	2	162	59	5.6		3	1.03704	1	1
163	U500	3	109	1	2		29	62	1.02	818	12.4	3	168	119	6.4		1	0.516129	2	1
164	U500	3	110	1	2		27	56	1.02	668	8.2	2	118	82	5		1	0.609756	1	1
165	U500	3	111	1	1		28	70	1.02	542	7.6	2	112	70	5		1	0.657895	1	1
166	U500	3	112	1	2		42	64	1.02	675	4.9	1	181	43	10.9		3	2.22449	1	1
167	U500	3	113	1	2			63	1.02	514	6.1	2	92	92	5			0.819672	1	1
168	U500	3	114	1	2		36	62	1.03	745	10.4	3	177	90	5.2		2	0.5	1	1
169	U500	3	115	1	2		43	52	1.03	829	9.3	2	126	33	5		3	0.537634	2	1
170	U500	3	116	1	2		38	65	1.02	769	14.7	3	160	93	5		2	0.340136	2	2
171	U500	3	117	1	2		23	63	1.025	775	9.3	1	205	61	5		1	0.537634	2	1
172	U500	3	118	1	2		60	98	1.025	833	12.3	2	62	55	11.3		4	0.918699	2	1
173	U500	3	119	1	2		44	100	1.03	945	16.6	4	129	53	6.4		3	0.385542	2	2
174	U500	3	120	1	2		35	65	1.03	1114	25.9	4	179	94	15		2	0.579151	2	2
175	U500	3	121	1	1		26	60	1.03	1148	29	4	167	41	11.6		1	0.4	2	2
176	U500	3	122	1	2		58	63	1.015	367	4.1	1	86	26	5		4	1.21951	1	1
177	U500	3	123	1	2			34	1.015	222	4.2	1	78	17	5			1.19048	1	1
178	U500	3	124	1	2		53	95	1.02	781	9.4	1	111	26	5		4	0.531915	2	1
179	U500	3	125	1	2		42	75	1.01	225	2.7	1	41	16	5		3	1.85185	1	1
180	U500	3	126	1	2		39	66	1.015	288	2.7	1	66	37	5		2	1.85185	1	1
181	U500	3	127	1	2			70	1.015	470	5.1	2	94	54	5			0.980392	1	1
182	U500	3	128	1	2		55	93	1.025	857	27.8	4	22	84	15		4	0.539568	2	2
183	U500	3	129	1	2		49	62	1.015	359	7.2	2	55	52	5		3	0.694444	1	1
184	U500	3	130	1	2		25	50	1.02	585	8.7	2	111	83	5.7		1	0.655172	1	1
185	U500	3	131	1	2		58	58	1.015	516	5.7	1	130	51	5		4	0.877193	1	1
186	U500	3	132	1	2		55	94	1.03	981	10.7	2	173	98	6.4		4	0.598131	2	1
187	U500	3	133	1	2		56	82	1.02	557	6.6	1	100	74	5.9		4	0.893939	1	1
188	U500	3	134	1	2			74	1.015	325	3.8	1	53	58	5			1.31579	1	1
189	U500	3	135	1	2		32	64	1.025	827	14.6	2	201	30	5		2	0.342466	2	2
190	U500	3	136	1	1		41	94	1.03	1065	32	3	153	91	7.7		3	0.240625	2	2
191	U500	3	137	1	2		60	68	1.025	582	9.9	2	53	51	19.1		4	1.92929	1	1
192	U500	3	138	1	2		50	52	1.025	758	10.5	2	93	46	8.6		3	0.819048	1	1
193	U500	3	139	1	1		45	85	1.025	817	9.9	2	231	27	5		3	0.505051	2	1
194	U500	3	140	1	1		55	76	1.02	347	3.8	1	94	24	5		4	1.31579	1	1
195	U500	3	141	1	2		65	65	1.025	696	10.6	2	114	29	5		5	0.471698	1	1
196	U500	3	142	1	2			58	1.02	623	7.9	1	160	51	5			0.632911	1	1
197	U500	3	143	1	2			74	1.025	748	11	3	70	81	11.8			1.07273	1	1
198	U500	3	144	1	1		57	69	1.015	516	10.2	2	76	53	81.7		4	8.0098	1	1
199	U500	3	145	1	2		42	92	1.015	459	6.2	2	102	47	5		3	0.806452	1	1
200	U500	3	146	1	2		27	59	1.01	244	4.2	1	36	25	5		1	1.19048	1	1
201	U500	3	147	1	2			73	1.025	731	9.1	1	93	111	6.3			0.692308	1	1
202	U500	3	148	1	1		16	69	1.025	1111	19.7	3	194	88	8.2		1	0.416244	2	2
203	U500	3	149	1	1		55	78	1.025	731	17.6	3	88	90	5.5		4	0.3125	1	2
204	U500	3	150	1	2		39	94	1.03	940	19.2	4	54	97	13.6		2	0.708333	2	2
205	U500	3	151	1	1		38	79	1.03	922	21.8	3	61	43	9.9		2	0.454128	2	2
206	U500	3	152	1	2		40	55	1.02	519	9.9	1	68	30	5		2	0.505051	1	1
207	U500	3	153	1	2		57	79	1.025	752	12	2	95	97	5		4	0.416667	1	1
208	U500	3	154	1	2		31	61	1.03	880	13	2	109	108	6		2	0.461538	2	1
209	U500	3	155	1	2		31	78	1.02	819	10.1	2	177	115	5		2	0.49505	2	1
210	U500	3	156	1	1		62	112	1.03	877	14.6	2	102	50	5.6		5	0.383562	2	2
211	U500	3	157	1	2		60	70	1.03	692	9.9	2	120	44	6.5		4	0.656566	1	1
212	U500	3	158	1	2		46	82	1.03	892	20	3	111	61	6.8		3	0.34	2	2
213	U500	3	159	1	2		52	59	1.01	364	6	1	75	19	5		4	0.833333	1	1
214	U500	3	160	1	2		35	70	1.03	668	11.9	1	55	17	5		2	0.420168	1	1
215	U500	3	161	1	1		48	110	1.01	429	7.7	1	85	18	5		3	0.649351	1	1
216	U500	3	162	1	1		43	76	1.03	797	19.5	2	120	50	10		3	0.512821	2	2
217	U500	3	163	1	1		34	72	1.03	995	20.3	2	183	29	7.5		2	0.369458	2	2
218	U500	3	164	1	2		61	64	1.025	836	13.4	2	166	34	5.3		5	0.395522	2	2
219	U500	3	165	1	1		65	84	1.025	845	11.6	2	140	32	5		5	0.431034	2	1
220	U500	3	166	1	1		56	78	1.02	624	9.7	1	76	30	5		4	0.515464	1	1
221	U500	3	167	1	1		64	79	1.02	788	13.3	1	124	22	5		5	0.37594	2	2
222	U500	3	168	1	2		62	73	1.025	549	7.8	2	121	37	5		5	0.641026	1	1
223	U500	3	169	1	2			68	1.025	597	14.2	2	112	28	5			0.352113	1	2
224	U500	3	170	1	2		31	55	1.02	869	9.2	2	178	82	5		2	0.543478	2	1
225	U500	3	171	1	2		37	60	1.025	1130	12.6	1	130	36	5.1		2	0.404762	2	1
226	U500	3	172	1	2		21	73	1.015	365	4.2	1	64	20	5		1	1.19048	1	1
227	U500	3	173	1	2		33	85	1.02	564	9.8	1	67	67	6.4		2	0.653061	1	1
228	U500	3	174	1	2		27	47	1.01	257	3.2	2	27	25	5		1	1.5625	1	1
229	U500	3	175	1	2		43	70	1.01	729	7	1	224	36	5		3	0.714286	1	1
230	U500	3	176	1	2		51	64	1.025	695	14.1	4	108	69	26.2		4	1.85816	1	2
231	U500	3	177	1	2		41	64	1.015	411	4.7	1	59	55	5		3	1.06383	1	1
232	U500	3	178	1	2		49	62	1.02	570	10.7	2	93	57	7.9		3	0.738318	1	1
233	U500	3	179	1	2		26	71	1.005	214	2.4	1	54	21	7.5		1	3.125	1	1
234	U500	3	180	1	2		46	75	1.01	348	3.4	1	78	32	5		3	1.47059	1	1
235	U500	3	181	1	2		41	67	1.02	755	9.8	2	145	116	5		3	0.510204	1	1
236	U500	3	182	1	2		54	54	1.015	630	4	1	74	48	6.9		4	1.725	1	1
237	U500	3	183	1	2		56	69	1.03	881	10.6	3	147	135	7.1		4	0.669811	2	1
238	U500	3	184	1	1		60	72	1.015	557		2	102	47	5		4	#VALUE!	1	•
239	U500	3	185	1	2		28	59	1.03	1044	9.9	2	170	110	5.5		1	0.555556	2	1
240	U500	3	186	1	1		18	70	1.03	864	7	2	106	43	6.3		1	0.9	2	1
241	U500	3	187	1	2		39	65	1.025	858	7.2	3	105	44	6.5		2	0.902778	2	1
242	U500	3	188	1	1		44	80	1.03	954	14.4	3	158	36	5		3	0.347222	2	2
243	U500	3	189	1	2		32	63	1.03	1066	11.1	3	234	59	5.5		2	0.495495	2	1
244	U500	3	190	1	2		49	173	1.02	770	7.7	1	185	64	5.1		3	0.662338	2	1
245	U500	3	191	1	2		17	59	1.03	1021	14.7	3	188	156	7.7		1	0.52381	2	2
246	U500	3	192	1	2		20	62	1.03	991	13.2	4	118	125	6.5		1	0.492424	2	2
247	U500	3	193	1	2		72	76	1.015	369	3	1	59	46	5		6	1.66667	1	1
248	U500	3	194	1	1		41	84	1.03	1170	34.6	4	105	80	11.2		3	0.323699	2	2
249	U500	3	195	1	2		22	55	1.025	681	7.2	2	165	37	25.6		1	3.55556	1	1
250	U500	3	196	1	2		36	63	1.025	926	18.4	4	113	110	7.8		2	0.423913	2	2
251	U500	3	197	1	2		47	65	1.025	729	13.3	3	138	36	5		3	0.37594	1	2
252	U500	3	198	1	2		41	62	1.01	272	4.6	2	66	10	5		3	1.08696	1	1
253	U500	3	199	1	2		50	65	1.025	581	15.3	3	87	37	5.6		3	0.366013	1	2
254	U500	3	200	1	1		55	105	1.025	789	10	2	172	67	5		4	0.5	2	1
255	U500	3	201	1	1		28	118	1.02	499	6.4	1	150	33	5		1	0.78125	1	1
256	U500	3	202	1	2		51	58	1.025	712	6.7	2	142	78	5		4	0.746269	1	1
257	U500	3	203	1	2		52	69	1.03	1074	9.4	3	196	66	21.2		4	2.25532	2	1
258	U500	3	204	1	2			71	1.02	604	9.7	2	71	60	6.3			0.649485	1	1
259	U500	3	205	1	1		54	71	1.02	534	6	1	105	43	5		4	0.833333	1	1
260	U500	3	206	1	2		26	64	1.015	424	4.8	2	73	85	5		1	1.04167	1	1
261	U500	3	207	1	2		48	89	1.02	543	9.3	2	128	55	8.7		3	0.935484	1	1
262	U500	3	208	1	1		49	112	1.03	1029	17	3	175	83	6.2		3	0.364706	2	2
263	U500	3	209	1	1		45	78	1.01	363	3.6	1	72	41	5		3	1.38889	1	1
264	U500	3	210	1	2		50	77	1.025	591	8	2	109	18	5		3	0.625	1	1
265	U500	3	211	1	1		50	82	1.03	888	12.7	3	192	30	5		3	0.393701	2	1
266	U500	3	212	1	1		37	69	1.025	830	18.1	3	137	68	8.2		2	0.453039	2	2
267	U500	3	213	1	1		54	89	1.02	601	8.3	2	104	34	7.8		4	0.939759	1	1
268	U500	3	214	1	2		53	67	1.02	522	8.8	2	101	26	5		4	0.568182	1	1
269	U500	3	215	1	2		33	73	1.015	473	6.6	2	81	24	5		2	0.757576	1	1
270	U500	3	216	1	1		25	81	1.025	634	5.1	3	106	26	5		1	0.980392	1	1
271	U500	3	217	1	1		53	93	1.025	915	29.1	4	85	142	22.7		4	0.780069	2	2
272	U500	3	218	1	1		47	94	1.025	661	12.7	3	74	29	5		3	0.393701	1	1
273	U500	3	219	1	2		46	63	1.03	1135	19.3	3	232	53	5.8		3	0.300518	2	2
274	U500	3	220	1	1		61	95	1.03	1005	14.6	3	212	54	5		5	0.342466	2	2
275	U500	3	221	1	2		34	64	1.02	921	16.9	4	187	108	7.8		2	0.461538	2	2
276	U500	3	222	1	1		40	75	1.025	609	7.9	2	104	50	5		2	0.632911	1	1
277	U500	3	223	1	1		26	80	1.02	902	12	1	97	34	5		1	0.416667	2	1
278	U500	3	224	1	2		50	63	1.025	772	6.9	2	162	33	5		3	0.724638	2	1
279	U500	3	225	1	2		66	90	1.025	675	12.7	3	94	62	8.8		5	0.692913	1	1
280	U500	3	226	1	2		21	55	1.02	1062	10.8	2	228	104	9.7		1	0.898148	2	1
281	U500	3	227	1	1		81	106	1.01	361	3.6	2	94	26	51.4		7	14.2778	1	1
282	U500	3	228	1	2		21	64	1.03	959	14	2	185	45	25.7		1	1.83571	2	2
283	U500	3	229	1	1		52	98	1.03	1038	19.2	3	160	137	14.8		4	0.770833	2	2
284	U500	3	230	1	2		20	62	1.025	1099	13.6	2	218	103	11.1		1	0.816176	2	2
285	U500	3	231	1	2		74	88	1.03	1089	26.8	4	148	97	34.2		6	1.27612	2	2
286	U500	3	232	1	2		18	53	1.015	779	9	2	247	56	6.6		1	0.733333	2	1
287	U500	3	233	1	1		77	92	1.025	1086	11.1	2	257	91	14.8		6	1.33333	2	1
288	U500	3	234	1	2		27	60	1.02	649	14.9	2	46	31	5.5		1	0.369128	1	2
289	U500	3	235	1	2		67	75	1.03	902	14.3	3	94	58	6.6		5	0.461538	2	2
290	U500	3	236	1	2		61	56	1.01	354	5.4	2	50	65	5		5	0.925926	1	1
291	U500	3	237	1	2		21	65	1.03	886	20.4	3	72	31	10.1		1	0.495098	2	2
292	U500	3	238	1	1		39	82	1.03	996	21.1	4	185	107	8.4		2	0.398104	2	2
293	U500	3	239	1	2		32	65	1.02	583	7.2	3	114	73	5		2	0.694444	1	1
294	U500	3	240	1	2		61	88	1.02	606	7.8	2	93	18	5		5	0.641026	1	1
295	U500	3	241	1	1		65	94	1.03	919	14.9	2	122	32	5.7		5	0.38255	2	2
296	U500	3	242	1	1		38	123	1.02	419	8.3	2	101	44	5		2	0.60241	1	1
297	U500	3	243	1	1		22	70	1.03	1049	19.2	2	36	47	9.8		1	0.510417	2	2
298	U500	3	244	1	2		52	71	1.01	271	5.2	1	30	23	5		4	0.961538	1	1
299	U500	3	245	1	2		25	63	1.015	492	9.3	2	46	68	45.9		1	4.93548	1	1
300	U500	3	246	1	2		29	57	1.01	423	7.4	2	58	49	5		1	0.675676	1	1
301	U500	3	247	1	1		65	89	1.025	704	12.2	1	123	30	9		5	0.737705	1	1
302	U500	3	248	1	1		58	83	1.025	618	10	2	118	22	5		4	0.5	1	1
303	U500	3	249	1	2		41	67	1.03	712	14	2	111	47	6.7		3	0.478571	1	2
304	U500	3	250	1	2		44	65	1.01	125	1.4	1	28	15	5		3	3.57143	1	1
305	U500	3	251	1	2		52	70	1.01	270	3.1	1	42	14	5		4	1.6129	1	1
306	U500	3	252	1	1		22	83	1.025	928	17.6	2	234	26	5.3		1	0.301136	2	2
307	U500	3	253	1	1		40	87	1.02	657	9.8	2	136	29	5		2	0.510204	1	1
308	U500	3	254	1	2		35	63	1.01	333	6.1	1	58	11	5		2	0.819672	1	1
309	U500	3	255	1	1		34	80	1.03	1159	21.4	3	184	48	37		2	1.72897	2	2
310	U500	3	256	1	2		27	62	1.015		3.8	1			5		1	1.31579	•	1
311	U500	3	257	1	1		27	90	1.03		13	2			14.3		1	1.1	•	1
312	U500	3	258	1	2		28	58	1.025	655	12.8	3	82	81	14.7		1	1.14844	1	1
313	U500	3	259	1	2		32	53	1.01	310	6.6	2	44	33	5.3		2	0.80303	1	1
314	U500	3	260	1	1		27	93	1.02	784	12.2	2	204	28	5		1	0.409836	2	1
315	U500	3	261	1	1		58	75	1.015	288	3.2	1	54	41	5		4	1.5625	1	1
316	U500	3	262	1	2		27	51	1.015	334	5	1	73	24	5		1	1	1	1
317	U500	3	263	1	1		68	84	1.02	469	1.5	3	93	35	205.5		5	137	1	1
318	U500	3	264	1	2		68	70	1.025	694	8.7	2	104	51	10.5		5	1.2069	1	1
319	U500	3	265	1	1		56	83	1.015	558	10.4	2	82	25	19.1		4	1.83654	1	1
320	U500	3	266	1	2		48	61	1.02	748	10.8	2	98	31	5		3	0.462963	1	1
321	U500	3	267	1	1		79	90	1.03	672	10.2	2	140	55	6.8		6	0.666667	1	1
322	U500	3	268	1	2		51	85	1.025	565	7	2	101	27	5		4	0.714286	1	1
323	U500	3	269	1	2		42	65	1.03	898	13.8	3	151	72	5		3	0.362319	2	2
324	U500	3	270	1	1		22	72	1.03	795	20.9	3	137	41	8.9		1	0.425837	2	2
325	U500	3	271	1	2		45	73	1.005	168	2.5	1	33	3	5		3	2	1	1
326	U500	3	272	1	2			63	1.01	304	3.8	2	34	38	5			1.31579	1	1
327	U500	3	273	1	1		33	88	1.03	1033	23.8	4	162	45	32.8		2	1.37815	2	2
328	U500	3	274	1	2		31	92	1.03	948	18.9	6	90	49	56.2		2	2.97354	2	2
329	U500	3	275	1	1		33	85	1.03	1035	24.6	3	162	45	31.7		2	1.28862	2	2
330	U500	3	276	1	2		54	75	1.03	936	20.1	4	90	49	59.6		4	2.96517	2	2
331	U500	3	277	1	1		38	62	1.02	575	6.9	2	123	65	5		2	0.724638	1	1
332	U500	3	278	1	1		15	61	1.02	975	26.4	2	119	99	29.5		1	1.11742	2	2
333	U500	3	279	1	1		47	97	1.025	915	13.5	3	121	97	8		3	0.592593	2	2
334	U500	3	280	1	2		36	72	1.025	654	15.7		146	68	16.2		2	1.03185	1	2
335	U500	3	281	1	1		40	97	1.02	556	10.4	2	130	27	5		2	0.480769	1	1
336	U500	3	282	1	2			63	1.015	353	5.8	2	57	27	52.7			9.08621	1	1
337	U500	3	283	1	2			64	1.01	423	5.8	1	76	43					1	1
338	U500	3	284	1	2		52	72	1.025	935	13.1	2	82	100	7		4	0.534351	2	2
339	U500	3	285	1	1		51	79	1.025	663	10.1	2	74	25	5		4	0.49505	1	1
340	U500	3	286	1	1		56	105	1.02	402	3.4	1	144	17	5		4	1.47059	1	1
341	U500	3	287	1	2		69	68	1.015	754	9.4	2	23	55	5		5	0.531915	1	1
342	U500	3	288	1	2		45	60	1.025	902	15.4	2	147	66	11.6		3	0.753247	2	2
343	U500	3	289	1	2			63	1.015	433	6.4	3	96	39	7			1.09375	1	1
344	U500	3	290	1	1		18	74	1.025	990	10.2	2	224	84	5		1	0.490196	2	1
345	U500	3	291	1	2		47	76	1.03	1035	20.7	1	162	105	8.3		3	0.400966	2	2
346	U500	3	292	1	1		46	75	1.02	769	15.3	3	132	80	6.8		3	0.444444	2	2
347	U500	3	293	1	2		53	56	1.02	481	6.6	1	111	12	5		4	0.757576	1	1
348	U500	3	294	1	1		55	70	1.03	1000	20.9	3	159	84	21.7		4	1.03828	2	2
349	U500	3	295	1	1		66	81	1.02	478	7.3	2	62	48	5		5	0.684932	1	1
350	U500	3	296	1	2			115	1.01	341	4.9	1	36	22	5			1.02041	1	1
351	U500	3	297	1	2		52	57	1.03	860	18.8	5	44	133	10.6		4	0.56383	2	2
352	U500	3	298	1	2		30	52	1.015	417	4.8	2	50	30	5		1	1.04167	1	1
353	U500	3	299	1	2		19	70	1.03	920	20.7	3	141	43	7		1	0.338164	2	2
354	U500	3	300	1	1		48	105	1.03	1011	23.4	3	60	122	30.7		3	1.31197	2	2
355	BOPTI	4	1	2	2		35	62	1.03		16.5	3			7.4	48	2	0.448485	•	2
356	BOPTI	4	2	2	1		49	80	1.025		10	5			16.3	90	3	1.63	•	1
357	BOPTI	4	4	2	1	72	29	61	1.03		31	6			238.2	17	1	7.68387	•	2
358	BOPTI	4	8	2	2	84	82	66	1.025	555	5.4	1	135	35		0	7		1	1
359	BOPTI	4	9	2	1	69	67	79	1.02	626	9.3	3	144	30	7.8	30	5	0.83871	1	1
360	BOPTI	4	11	2	1	65	63	98	1.03	745	5.8	5	134	46	300	11	5	51.7241	1	1
361	BOPTI	4	14	2	1	65	73	103	1.025		15.2	3	150	73	9.2	30	6	0.605263	•	2
362	BOPTI	4	17	2	2		74	75	1.015	404	7.6	2	30	32	5.3	89	6	0.697368	1	1
363	BOPTI	4	18	2	1		75	66		325		1	71			44	6		1	•
364	BOPTI	4	22	2	1	106	75	85	1.025	653	9	2	158	32	9	48	6	1	1	1
365	BOPTI	4	23	2	2		66	87		612	6.6	2	111		13.7	50	5	2.07576	1	1
366	BOPTI	4	25	2	1	82	79	79	1.015	333	5	3	109	19		13	6		1	1
367	BOPTI	4	34	2	1	92	51	88		608	15.9	3	103		8.4	70	4	0.528302	1	2
368	BOPTI	4	38	2	1	103	68	70	1.015	405	5.9	3	81	38	19.7	86	5	3.33898	1	1
369	BOPTI	4	39	2	1		75	84	1.02	396	7.8	1	116	39		47	6		1	1
370	BOPTI	4	40	2	2	62	74	62	1.02	404	4.6	1	118	26	26.8	49	6	5.82609	1	1
371	BOPTI	4	41	2	2	80	74	66	1.02	253	3.4	3	68	9		14	6		1	1
372	BOPTI	4	42	2	2		45	75	1.025	679	10.4	2	106		111.4	50	3	10.7115	1	1
373	BOPTI	4	43	2	2		31	81	1.03	663	16.2	4	27		10.8		2	0.666667	1	2
374	BOPTI	4	45	2	2	107	59	59	1.02	617	15.7	3	63	58	6.5	60	4	0.414013	1	2
375	BOPTI	4	46	2	1	111	65	63	1.02	604	8.8	1	162	30	192.5	10	5	21.875	1	1
376	BOPTI	4	47	2	1	56	73	67	1.02	358	4.1	3	74	17		37	6		1	1
377	BOPTI	4	48	2	1	110	59		1.01	212	2.1	1	47	29	19.4	60	4	9.2381	1	1
378	BOPTI	4	49	2	1	84	67	90	1.015	351	9.1	3	36	31	15.7	50	5	1.72527	1	1
379	BOPTI	4	50	2	1		58	84	1.025	672	5.5	2	212	37	18.1	60	4	3.29091	1	1
380	BOPTI	4	51	2	1	130	71	67	1.015	380	6.1	5	94	27	152.9	50	6	25.0656	1	1
381	BOPTI	4	52	2	1		38	95	1.02	377	8	1	71	23	5	30	2	0.625	1	1
382	BOPTI	4	53	2	2	67	68	114	1.02		12	5			9.1	17	5	0.758333	•	1
383	BOPTI	4	54	2	2	70	70	62	1.02	62	6.9	3	88	29	0		5	0	1	1
384	BOPTI	4	55	2	2	76	74	51	1.025	644	10.3	3	131	42	11.1	80	6	1.07767	1	1
385	BOPTI	4	56	2	2	64	55	70	1.015	239	3.1	1	70	18		20	4		1	1
386	BOPTI	4	57	2	1		70	76	1.03	661	18.4	3	100	58	9.1	20	5	0.494565	1	2
387	BOPTI	4	58	2	2	72	68	75	1.03	769	13.6	3	131		82.4	70	5	6.05882	2	2
388	BOPTI	4	59	2	2	71	49	76	1.02	347	4.3	1	74	51		40	3		1	1
389	BOPTI	4	60	2	2	60	26	70	1.03	705	16.7	3	93	62	13.8	20	1	0.826347	1	2
390	BOPTI	4	61	2	2	71	54	90	1.015	369	4.1	1	119	24		80	4		1	1
391	BOPTI	4	62	2	1	83	61	95	1.01	235	4.4	1	41	17	6.5	10	5	1.47727	1	1
392	BOPTI	4	63	2	2	67	82	54	1.02	611	13	3	91	40	8.5	50	7	0.653846	1	1
393	BOPTI	4	64	2	1	70	71	70	1.02	500	7.3	4	75	44	5.8	40	6	0.794521	1	1
394	BOPTI	4	65	2	1	90	60	74	1.02	514	11.5		92			0	4		1	1
395	BOPTI	4	67	2	2		65	77	1.01	315	1.3	1	65			40	5		1	1
396	BOPTI	4	68	2	1	82	78	72	1.02	375	4.9	1	86	18	6.5	40	6	1.32653	1	1
397	BOPTI	4	69	2	2	75	52	97	1.01	229	5.3	2	31	22		50	4		1	1
398	BOPTI	4	70	2	2	95	62	92	1.015	375	6.3	2	82	28	10.3	30	5	1.63492	1	1
399	BOPTI	4	71	2	1	102	70	71		360	7	2	68	31		80	5		1	1
400	BOPTI	4	72	2	2	68	64	73	1.015	539	9.6	7	156	41	11.5	30	5	1.19792	1	1
401	BOPTI	4	73	2	1	67	64	82	1.015	351	7.5	2	38	36	38.1	50	5	5.08	1	1
402	BOPTI	4	75	2	2	54	79	62	1.015	206	3.7	1	25			20	6		1	1
403	BOPTI	4	76	2	2		53	62	1.025		9.5	3			27.9	20	4	2.93684	•	1
404	BOPTI	4	78	2	2	54	51	89	1.015	414	4.7	1	88	16		10	4		1	1
405	BOPTI	4	79	2	1	90	68	63	1.02	763	10.1	2	193	48	133.8	10	5	13.2475	2	1
406	BOPTI	4	80	2	1	92	69	78	1.02	504	8.7	3		42	150	20	5	17.2414	1	1
407	BOPTI	4	81	2	1	76	59	53	1.025	609	15.5	5	56	66	300	60	4	19.3548	1	2
408	BOPTI	4	84	2	1	62	50	91	1.02	600	12.7	1	129	24	19.2	40	3	1.51181	1	1
409	BOPTI	4	85	2	2	55	31	75	1.03	742	23.3	4	132	48	42.6	50	2	1.82833	1	2
410	BOPTI	4	86	2	2		55	72	1.025		7.4	1	126	30		30	4		•	1
411	BOPTI	4	87	2	1	81	61	94	1.025	670	27.5	3	84	59	62.8	20	5	2.28364	1	2
412	BOPTI	4	88	2	1	70	74	90	1.025	639	11	5	126	41	11.5	80	6	1.04545	1	1
413	BOPTI	4	89	2	1		81	71	1.02	488	5.2	1	151	33	7.1	50	7	1.36538	1	1
414	BOPTI	4	90	2	2	66	65	88	1.01	122	2	1	23	10		30	5		1	1
415	BOPTI	4	91	2	2	67	71	46	1.015	309	3.8	2	80	35	39	20	6	10.2632	1	1
416	BOPTI	4	92	2	2	74	38	85	1.02	553	17.7	4	72	15	10.1	80	2	0.570621	1	2
417	BOPTI	4	93	2	2	53	69	85	1.02	503	8.9	3	60	37	12.4	0	5	1.39326	1	1
418	BOPTI	4	94	2	2	71	72	81	1.015	405	7.9	2	67	33	7.1	30	6	0.898734	1	1
419	BOPTI	4	95	2	2	75	49	91	1.02	431	4.7	2	91	55		50	3		1	1
420	BOPTI	4	96	2	1	101	82	64	1.02	576	8.4	4	128	55	16.4	80	7	1.95238	1	1
421	BOPTI	4	97	2	1	85	44	81	1.03	1011	21.3	5	16	106	9.4	60	3	0.441315	2	2
422	BOPTI	4	98	2	2	81	38	123	1.02	530	9.3		114	46	38.9	30	2	4.1828	1	1
423	BOPTI	4	99	2	2	57	79	64	1.025	606	13.6	4	61	119	20.1	60	6	1.47794	1	2
424	BOPTI	4	100	2	2	71	45	74	1.005	184	3.7	1	14	6	7.6	20	3	2.05405	1	1
425	BOPTI	4	101	2	2	28	74	57	1.02	478	12.5	7	88	45	9.4	80	6	0.752	1	1
426	BOPTI	4	102	2	2	63	73	48	1.015	215	4.2	2	56	18		20	6		1	1
427	BOPTI	4	103	2	2	60	71	84	1.02	625	8.5	3	180	50	106.2	0	6	12.4941	1	1
428	BOPTI	4	105	2	2	44	61	65	1.015	231	3.4	1	46	26	5.5	50	5	1.61765	1	1
429	BOPTI	4	106	2	1	85	53	70	1.015	446	5.8	1	108	46	6.6	30	4	1.13793	1	1
430	BOPTI	4	107	2	1	88	56	92	1.015	543	12.6	2	58	60	9	10	4	0.714286	1	1
431	BOPTI	4	108	2	2	46	70	64	1.015	349	7	2	17	45	9.4	20	5	1.34286	1	1
432	BOPTI	4	109	2	1	73	74	77	1.015	800	20.5	4	247	69	59.1	20	6	2.88293	2	2
433	BOPTI	4	110	2	1	112	59	91	1.02	522	11.2	2	111	56	8.5	30	4	0.758929	1	1
434	BOPTI	4	111	2	1	61	60	71	1.02	563	8.4	3	179	38	5.9	50	4	0.702381	1	1
435	BOPTI	4	112	2	1	93	69	79	1.02	702	30.1	4	18	117	32.3	30	5	1.07309	1	2
436	BOPTI	4	114	2	2	69	57	69	1.01	295	2.6	1	90	19		50	4		1	1
437	BOPTI	4	115	2	2	56	68	64	1.02	647	12.9	2	89	44	5.8	10	5	0.449612	1	1
438	BOPTI	4	117	2	2	52	55	70	1.015	126		1	37	13		30	4		1	•
439	BOPTI	4	119	2	2	71	74	70	1.01	175	2.6	1	29	21		40	6		1	1
440	BOPTI	4	120	2	2	73	69	89	1.01	356	4.7	2	60	25	18.6	70	5	3.95745	1	1
441	BOPTI	4	121	2	2	63	64	76	1.02	440	9.3	3	76	24	47.4	30	5	5.09677	1	1
442	BOPTI	4	122	2	2	82	67	83	1.015	237	3.5	1	63	15	19.2	50	5	5.48571	1	1
443	BOPTI	4	123	2	1	92	52	82	1.025	873	19.3	3	141	98	13.7	60	4	0.709845	2	2
444	BOPTI	4	124	2	2	45	80	66	1.01	595	12.3	3	39	36	39.7	10	6	3.22764	1	1
445	BOPTI	4	125	2	1	67	61	89	1.02	476	4.7	3	170	32		80	5		1	1
446	BOPTI	4	126	2	2	66	75	93	1.02	498	6.5	3	77	33	7.1	10	6	1.09231	1	1
447	BOPTI	4	128	2	2	61	39	58	1.02	686	14.9	2	134	51	7	70	2	0.469799	1	2
448	BOPTI	4	129	2	2	52	76	51	1.015	199	2	1		12	6.4	80	6	3.2	1	1
449	BOPTI	4	130	2	2	47	59	58	1.015	420	9.4	5	51	95	5.9	50	4	0.62766	1	1
450	BOPTI	4	131	2	2	61	42	53	1.025	781	18.8	4	100	61	21.4	10	3	1.1383	2	2
451	BOPTI	4	132	2	2	87	54	81	1.01	327	10.6	3		30	11.6	20	4	1.09434	1	1
452	BOPTI	4	133	2	2	75	73	76	1.025	707	11.7	2	216	46	17.4	60	6	1.48718	1	1
453	BOPTI	4	136	2	1	92	72	94	1.02	762	16.5	3	116	86	24	40	6	1.45455	2	2
454	BOPTI	4	137	2	1		72	86	1.025	617	6.8	2	156	27	16.9	60	6	2.48529	1	1
455	BOPTI	4	138	2	2	67	54	124	1.02	570	10	3	168	58	49.3	20	4	4.93	1	1
456	BOPTI	4	139	2	2	40	55	58	1.025	625	14.4	5	80	52	126.6	40	4	8.79167	1	2
457	BOPTI	4	140	2	2	70	64	84	1.01		3.4	1	14	18	78.1	50	5	22.9706	•	1
458	BOPTI	4	141	2	1	48	66	88	1.015	407	5.4	3	104	32	5	70	5	0.925926	1	1
459	BOPTI	4	142	2	2	62	60	68	1.015	394	6.1	3	94	13	11.4	60	4	1.86885	1	1
460	BOPTI	4	143	2	1	77	74	74	1.015	127	2.9	1	19	11	5	40	6	1.72414	1	1
461	BOPTI	4	144	2	2	67	72	85	1.025	574	11.6	2	129	87	36.9	40	6	3.18103	1	1
462	BOPTI	4	146	2	2	48	47	47	1.015	436	5.9	2	114	29		30	3		1	1
463	BOPTI	4	147	2	1	58	82	84	1.02	586	5.9	3	178	27	19.2	40	7	3.25424	1	1
464	BOPTI	4	148	2	2	89	78	89	1.02	515	7.5	2	94	24		30	6	#VALUE!	1	1
465	BOPTI	4	149	2	2	66	71	54	1.025	769	14.2	3	136	48	7.8	30	6	0.549296	2	2
466	BOPTI	4	150	2	2	83	56	69	1.025	555	8.6	2	138	38	10.6	50	4	1.23256	1	1
467	Yuhong 111	5	1	2	2		71	50	1.01	652	9	5					6		1	1
468	Yuhong 111	5	2	2	2		45	47			21.3	5					3		•	2
469	Yuhong 111	5	3	2	1		37	63	1.02	902	28.5	6					2		2	2
470	Yuhong 111	5	4	2	2		51	45	1.02	913	20.2	6					4		2	2
471	Yuhong 111	5	5	2	2		59	42	1.02	1149	8.2	4					4		2	1
472	Yuhong 111	5	6	2	1		63	70	1.03	1059	19.5	7					5		2	2
473	Yuhong 111	5	7	2	2		45	70	1.03	727	20.1	6					3		1	2
474	Yuhong 111	5	8	2	1		39	52	1.005	824	14.9	6					2		2	2
475	Yuhong 111	5	9	2	1		52	66	1.02	795	13.2	6					4		2	2
476	Yuhong 111	5	10	2	1		45	72	1.01	679	10.3	5					3		1	1
477	Yuhong 111	5	11	2	1		22	65	1.025	831	17.3	5					1		2	2
478	Yuhong 111	5	12	2	1		49	60	1.025	805	19.9	6					3		2	2
479	Yuhong 111	5	13	2	2		45	49	1.03	866	21.6	6					3		2	2
480	Yuhong 111	5	14	2	1		48	66	1.025	619	25.1	4					3		1	2
481	Yuhong 111	5	15	2	2		57	45	1.015	748		7					4		1	•
482	Yuhong 111	5	16	2	2		43	53	1.03	529	11.4	6					3		1	1
483	Yuhong 111	5	17	2	1		56	60	1.02	722	20.8	6					4		1	2
484	Yuhong 111	5	18	2	1		26	70	1.025	881	36.3	6					1		2	2
485	Yuhong 111	5	20	2	1		60	60	1.02	760	25.7	7					4		1	2
486	Yuhong 111	5	21	2	1		63	63	1.03	839	26	6					5		2	2
487	Yuhong 111	5	22	2	1		58	70	1.015	456	2.7	6					4		1	1
488	Yuhong 111	5	23	2	1		51	57	1.02	816	15	6					4		2	2
489	Yuhong 111	5	24	2	1	82	63	66	1.015	270	5.5	6					5		1	1
490	Yuhong 111	5	25	2	1	65	64	59	1.01	504	4.1	6					5		1	1
491	Yuhong 111	5	26	2	1	86	42	72	1.015	371	5.7	7					3		1	1
492	Yuhong 111	5	27	2	1	60	60	65	1.025	834	19.6	7					4		2	2
493	Yuhong 111	5	28	2	2	51	64	50	1.02	611	5.9	4					5		1	1
494	Yuhong 111	5	29	2	2	43	48	62	1.03	1004	24.4	7					3		2	2
495	Yuhong 111	5	30	2	1	67	53	63	1.015	630	5.2	7					4		1	1
496	Yuhong 111	5	31	2	2	60	64	55	1.02	695	10.7	3					5		1	1
497	Yuhong 111	5	32	2	1	90	32	59	1.025		20.6	7					2		•	2
498	Yuhong 111	5	33	2	1	65	67	78	1.01	422	5	2					5		1	1
499	Yuhong 111	5	34	2	1	56	60	62	1.02	542	8.2	2					4		1	1
500	Yuhong 111	5	35	2	1	74	59	55	1.025	574	12	2					4		1	1
501	Yuhong 111	5	36	2	2	47	42	50	1.01	210	2.5	3					3		1	1
502	Yuhong 111	5	37	2	1	57	47	53	1.02	789	11.2	2					3		2	1
503	Yuhong 111	5	38	2	2	54	66	68	1.02	469	6.7	3					5		1	1
504	Yuhong 111	5	39	2	1	68	52	64	1.015	670	12.4	2					4		1	1
505	Yuhong 111	5	40	2	1	57	43	79	1.025	822	27.6	4					3		2	2
506	Yuhong 111	5	41	2	1	70	77	63	1.015	409	2.5	4					6		1	1
507	Yuhong 111	5	42	2	2	48	64	52	1.015	459	2.1	2					5		1	1
508	Yuhong 111	5	43	2	1	76	44	58	1.015	739	6.1	3					3		1	1
509	Yuhong 111	5	44	2	1	36	43	49	1.015	291	1.5	5					3		1	1
510	Yuhong 111	5	45	2	1	69	64	66	1.015	846	7.4	1					5		2	1
511	Yuhong 111	5	46	2	2	48	41	56	1.015	596	5.1	3					3		1	1
512	Yuhong 111	5	47	2	2	48	58	63	1.02	917	7.5	2					4		2	1
513	Yuhong 111	5	48	2	1	66	81	57	1.005	111	0.8	3					7		1	1
514	Yuhong 111	5	49	2	2	50	53	51	1.015	56	1.1	4					4		1	1
515	Yuhong 111	5	50	2	2	49	48	53	1.03	185	4.4	2					3		1	1
516	Yuhong 111	5	51	2	2	72	65	56	1.02	123	4.1	2					5		1	1
517	Yuhong 111	5	52	2	1	90	48	75	1.015	126	3.8	2					3		1	1
518	Yuhong 111	5	53	2	2	62	54	57	1.015	95	1.7	1					4		1	1
519	Yuhong 111	5	54	2	2	58	72	59	1.02	104	3.7	3					6		1	1
520	Yuhong 111	5	55	2	2	45	42	52	1.025	266	4.9	2					3		1	1
521	Yuhong 111	5	56	2	1	68	80	53	1.025	225	11	3					6		1	1
522	Yuhong 111	5	57	2	1	62	43	73	1.03	519	22.9	3					3		1	2
523	Yuhong 111	5	58	2	1	74	65	60	1.02	194	10.1	1					5		1	1
524	Yuhong 111	5	59	2	1	90	54	73	1.015	249	7.2	1					4		1	1
525	Yuhong 111	5	60	2	2	49	62	50	1.025	259	4.1	2					5		1	1
526	Yuhong 111	5	61	2	2	94	64	53	1.025	346	8.8	2					5		1	1
527	Yuhong 111	5	62	2	2	97	65	67	1.015	96	2	1					5		1	1
528	Yuhong 111	5	63	2	2	71	67	40	1.02	356	2.3	2					5		1	1
529	Yuhong 111	5	64	2	1	75	57	64	1.02	630	11.8	2					4		1	1
530	Yuhong 111	5	65	2	1	87	53	62	1.015	110	1.8	3					4		1	1
531	Yuhong 111	5	66	2	1	88	82	63	1.01	285	1.9	4					7		1	1
532	Yuhong 111	5	67	2	1	85	27	64	1.015	607	5.5	3					1		1	1
533	Yuhong 111	5	68	2	1	84	66	65	1.025	824	8.6	2					5		2	1
534	Yuhong 111	5	69	2	1	51	72	66	1.02	824	14.8	2					6		2	2
535	Yuhong 111	5	70	2	2	74	65	58	1.02	155	2.3	3					5		1	1
536	Yuhong 111	5	72	2	2	65	66	44	1.025	449	11.4	1					5		1	1
537	Yuhong 111	5	73	2	1	93	64	65	1.025	539	19.6	3					5		1	2
538	Yuhong 111	5	74	2	1	78	67	70	1.02	791	6.4	2					5		2	1
539	Yuhong 111	5	75	2	1		40	66	1.025	661	12.3	2					2		1	1
540	Yuhong 111	5	76	2	1	62	73	55	1.02	514	7.4	2					6		1	1
541	Yuhong 111	5	77	2	1	64	57	51	1.015	499	4.7	2					4		1	1
542	Yuhong 111	5	78	2	1	66	65	54	1.02	578	8.8	4					5		1	1
543	Yuhong 111	5	79	2	1	66	70	51	1.015	757	7	2					5		1	1
544	Yuhong 111	5	80	2	2	54	69	66	1.02	507	4.6	2					5		1	1
545	Yuhong 111	5	81	2	1	90	73	63	1.02	507	6.4	3					6		1	1
546	Yuhong 111	5	82	2	1	75	59	67	1.015	413	4.9	2					4		1	1
547	Yuhong 111	5	83	2	1	82	75	55	1.015	825	12.1	2					6		2	1
548	Yuhong 111	5	84	2	2	64	58	52	1.015	533	7.1	1					4		1	1
549	Yuhong 111	5	85	2	1	89	70	58	1.02	321	5.8	2					5		1	1
550	Yuhong 111	5	86	2	1	73	56	61	1.03	673	21	3					4		1	2
551	Yuhong 111	5	87	2	1	94	65	57	1.02	497	6.7	3					5		1	1
552	Yuhong 111	5	88	2	2	50	58	58	1.015	482	7.5	4					4		1	1
553	Yuhong 111	5	90	2	1	71	71	43	1.02	788	7	3					6		2	1
554	Yuhong 111	5	91	2	1	66	65	69	1.015	529	3	1					5		1	1
555	Yuhong 111	5	92	2	1	85	68	64	1.025	630	12.7	5					5		1	1
556	Yuhong 111	5	93	2	2	74	60	60	1.015	818	4.2	4					4		2	1
557	Yuhong 111	5	94	2	1	58	64	63	1.02	1001	8.3	3					5		2	1
558	Yuhong 111	5	95	2	1	67	75	52	1.025	1026	6.5	3					6		2	1
559	Yuhong 111	5	96	2	1	103	67	54	1.015	964	8.4	3					5		2	1
560	Yuhong 111	5	97	2	1	89	62	62	1.015	839	3.4	3					5		2	1
561	Yuhong 111	5	98	2	2	63	66	51	1.02	582	11.9	4					5		1	1
562	Yuhong 111	5	99	2	1	56	42	69	1.015	795	5.4	2					3		2	1
563	Yuhong 111	5	100	2	2	79	51	67	1.02	871	3.9	3					4		2	1
564	Yuhong 111	5	102	2	1	56	58	45	1.025	564	5.5	2					4		1	1
565	Yuhong 111	5	103	2	1		73	48	1.02	204	2	3					6		1	1
566	Yuhong 111	5	104	2	1	77	56	54	1.025	664	5.7	2					4		1	1
567	Yuhong 111	5	105	2	1	100	72	51	1.015	845	3.1	4					6		2	1
568	Yuhong 111	5	106	2	2		50	54	1.025	790	7.9	3					3		2	1
569	Yuhong 111	5	108	2	2	75	64	63	1.02	962	14.5	3					5		2	2
570	Yuhong 111	5	109	2	1	76	66	59	1.015	446	1.3	2					5		1	1
571	Yuhong 111	5	110	2	1	94	63	76	1.015	916	4.1	2					5		2	1
572	Yuhong 111	5	111	2	1	84	69	55	1.025	1022	18.2	2					5		2	2
573	geriatrik	6	2	4	2		79		1.02	444		3					6		1	•
574	geriatrik	6	3	4	2		80		1.02	585		3					6		1	•
575	geriatrik	6	4	4	2		83		1.015	795		3					7		2	•
576	geriatrik	6	5	4	2		94		1.02	546		6					8		1	•
577	geriatrik	6	6	4	1		78		1.015	421		5					6		1	•
578	geriatrik	6	7	4	1		80		1.025	870		6					6		2	•
579	geriatrik	6	8	4	2		80		1.01	365		3					6		1	•
580	geriatrik	6	9	4	1		77		1.015	723		3					6		1	•
581	geriatrik	6	10	4	2		88		1.015	387		3					7		1	•
582	geriatrik	6	11	4	2		78		1.02	712		5					6		1	•
583	geriatrik	6	12	4	1		91		1.015	646		4					8		1	•
584	geriatrik	6	13	4	1		81		1.02	534		6					7		1	•
585	geriatrik	6	14	4	1		74		1.015	309		7					6		1	•
586	geriatrik	6	15	4	1		96		1.02	788		4					8		2	•
587	geriatrik	6	16	4	1		84		1.015	785		3					7		2	•
588	geriatrik	6	17	4	1		79		1.015	734		3					6		1	•
589	geriatrik	6	18	4	2		71		1.01	631		3					6		1	•
590	geriatrik	6	19	4	1		86		1.02	589		3					7		1	•
591	geriatrik	6	20	4	1		72		1.02	402		3					6		1	•
592	geriatrik	6	21	4	2		73		1.01	623		4					6		1	•
593	geriatrik	6	22	4	2		86		1.02	754		3					7		1	•
594	geriatrik	6	23	4	2		92		1.02			7					8		•	•
595	geriatrik	6	24	4	2		93		1.01	360		5					8		1	•
596	geriatrik	6	25	4	2		81		1.015	488		2					7		1	•
597	geriatrik	6	26	4	2		92		1.015	492		1					8		1	•
598	geriatrik	6	27	4	1		83		1.01	389		1					7		1	•
599	geriatrik	6	28	4	2		83		1.01	556		2					7		1	•
600	geriatrik	6	29	4	2		96		1.015	474		2					8		1	•
601	geriatrik	6	30	4	2		86		1.005	533		2					7		1	•
602	geriatrik	6	31	4	2		83		1.005	323		2					7		1	•
603	geriatrik	6	32	4	2		78		1.015	444		2					6		1	•
604	geriatrik	6	33	4	2		83		1.01			2					7		•	•
605	geriatrik	6	34	4	2		99		1.015			1					8		•	•
606	geriatrik	6	35	4	2		88		1.015	460		2					7		1	•
607	geriatrik	6	36	4	2		93		1.02	546		2					8		1	•
608	geriatrik	6	37	4	2		86		1.01	275		1					7		1	•
609	geriatrik	6	38	4	2		76		1.01	490		1					6		1	•
610	geriatrik	6	39	4	1		72		1.02	555		2					6		1	•
611	geriatrik	6	40	4	2		84		1.01	435		1					7		1	•
612	geriatrik	6	41	4	2		81		1.015	471		1					7		1	•
613	geriatrik	6	42	4	2		78		1.01	243		2					6		1	•
614	geriatrik	6	43	4	2		92		1.01	415		1					8		1	•
615	geriatrik	6	44	4	2		99		1.01	307		2					8		1	•
616	geriatrik	6	45	4	1		65		1.01	660		1					5		1	•
617	geriatrik	6	46	4	2		83		1.01	277		2					7		1	•
618	geriatrik	6	47	4	1		77		1.01	287		2					6		1	•
619	geriatrik	6	48	4	2		90		1.015			2					7		•	•
620	geriatrik	6	49	4	2		90		1.02	434		1					7		1	•
621	geriatrik	6	50	4	1		64		1.01	449		2					5		1	•
622	geriatrik	6	51	4	2		84		1.015	362		2					7		1	•
623	geriatrik	6	52	4	1		84		1.03	347		1		90			7		1	•
624	geriatrik	6	53	4	1		81		1.015	477		1		65			7		1	•
625	geriatrik	6	55	4	2		74		1.01	358		1		32			6		1	•
626	geriatrik	6	56	4	2		83		1.005	258		1		74			7		1	•
627	geriatrik	6	57	4	2		78		1.015	387		3		44			6		1	•
628	geriatrik	6	58	4	2		88		1.01	553		4		83			7		1	•
629	geriatrik	6	59	4	1		70		1.01	680		3		108			5		1	•
630	geriatrik	6	60	4	2		81		1.01	577		6		77			7		1	•
631	geriatrik	6	61	4	2		77		1.01	372		3		29			6		1	•
632	geriatrik	6	62	4	2		73		1.02	405		2		49			6		1	•
633	geriatrik	6	63	4	2		79		1.01	242		1		52			6		1	•
634	geriatrik	6	64	4	2		78		1.01	247		2		39			6		1	•
635	geriatrik	6	65	4	2		82		1.01	332		2		43			7		1	•
636	geriatrik	6	66	4	2		77		1.015	312		4		31			6		1	•
637	geriatrik	6	67	4	1		70		1.02	657		4		131			5		1	•
638	geriatrik	6	68	4	2		78		1.01	255		2		48			6		1	•
639	geriatrik	6	69	4	1		79		1.01	360		3		86			6		1	•
640	geriatrik	6	71	4	1		89		1.025	571		7		14			7		1	•
641	geriatrik	6	72	4	2		82		1.015	440		3		96			7		1	•
642	geriatrik	6	73	4	1		87		1.015	400		2		44			7		1	•
643	geriatrik	6	74	4	2		67		1.01	398		3		61			5		1	•
644	geriatrik	6	75	4	1		83		1.025	477		6		24			7		1	•
645	geriatrik	6	76	4	2		94		1.005	461		3		72			8		1	•
646	geriatrik	6	77	4	2		80		1.01	330		1		81			6		1	•
647	geriatrik	6	78	4	1		81		1.015	419		3		82			7		1	•
648	geriatrik	6	79	4	2		74		1.01	283		1		70			6		1	•
649	geriatrik	6	80	4	1		69		1.02	530		6		24			5		1	•
650	geriatrik	6	81	4	1		77		1.005	644		2		134			6		1	•
651	geriatrik	6	82	4	1		87		1.01	403		2		99			7		1	•
652	geriatrik	6	83	4	2		91		1.01	200		1		39			8		1	•
653	geriatrik	6	84	4	2		81		1.015	631		4		63			7		1	•
654	geriatrik	6	85	4	2		94		1.02	434		5		69			8		1	•
655	geriatrik	6	86	4	2		88		1.015	429		5		60			7		1	•
656	geriatrik	6	87	4	2		76		1.01	349		2		72			6		1	•
657	geriatrik	6	88	4	2		91		1.01	571		2		81			8		1	•
658	geriatrik	6	93	4	2		93		1.015	376		1		88			8		1	•
659	geriatrik	6	96	4	2		91		1.02	619		2		131			8		1	•
660	geriatrik	6	97	4	2		83		1.015	381		2		110			7		1	•
661	geriatrik	6	100	4	2		89		1.01			3					7		•	•
662	geriatrik	6	101	4	1		89		1.01	350		1		59			7		1	•
663	geriatrik	6	102	4	2		78		1.02	463		6		64			6		1	•
664	geriatrik	6	103	4	1		74		1.015	546		7		28			6		1	•
665	geriatrik	6	104	4	1		88		1.02	505		3		13			7		1	•
666	geriatrik	6	105	4	1		85		1.015	360		3		28			7		1	•
667	geriatrik	6	106	4	2		91		1.025	738		4	85	106			8		1	•
668	geriatrik	6	107	4	1		88		1.015	568		5	54	108			7		1	•
669	geriatrik	6	108	4	2		81		1.01	490		1	42	72			7		1	•
670	geriatrik	6	109	4	1		88		1	371		1	34	65			7		1	•
671	geriatrik	6	111	4	2		83		1.015	537		4		28			7		1	•
672	geriatrik	6	112	4	2		73		1.02	624		3		61			6		1	•
673	geriatrik	6	113	4	1		86		1.01	628		4		79			7		1	•
674	geriatrik	6	114	4	2		82		1.01	338		2		65			7		1	•
675	geriatrik	6	115	4	2		87		1.01	369		1		12			7		1	•
676	geriatrik	6	116	4	2		85		1.01	247		1		32			7		1	•
677	geriatrik	6	117	4	1		77		1.015	346		2		64			6		1	•
678	geriatrik	6	118	4	2		89		1.02	656		7		10			7		1	•
679	geriatrik	6	119	4	2		87		1.03	255		1		119			7		1	•
680	geriatrik	6	120	4	2		97		1.015	346		4		18			8		1	•
681	geriatrik	6	121	4	1		84		1.015	451		2		36			7		1	•
682	geriatrik	6	122	4	2		87		1.01	328		1	24	60			7		1	•
683	geriatrik	6	123	4	2		82		1.01	563		1	19	125			7		1	•
684	geriatrik	6	124	4	2		85		1.015	386		2		140			7		1	•
685	geriatrik	6	125	4	2		91		1.015	253		3		47			8		1	•
686	geriatrik	6	126	4	2		90		1.015	287		2	30	46			7		1	•
687	geriatrik	6	127	4	1		88		1.005	351		1	15	138			7		1	•
688	geriatrik	6	128	4	1		85		1.02	617		7	43	61			7		1	•
689	geriatrik	6	129	4	1		69		1.02	688		4	83	61			5		1	•
690	geriatrik	6	130	4	1		65		1.02	629		7	47	57			5		1	•
691	geriatrik	6	131	4	2		90		1.015	522		4	23	14			7		1	•
692	geriatrik	6	132	4	2		85		1.02	512		2	43	81			7		1	•
693	geriatrik	6	133	4	2		89		1.01	547		3	90	67			7		1	•
694	geriatrik	6	134	4	1		70		1.01	236		2	14	26			5		1	•
695	geriatrik	6	135	4	1		84			325		2	23	92			7		1	•
696	geriatrik	6	136	4	2		75		1.01	346		2	53	49			6		1	•
697	geriatrik	6	137	4	1		82		1.015	582		3	32	10			7		1	•
698	geriatrik	6	138	4	2		89		1.01	434		3	41	51			7		1	•
699	geriatrik	6	139	4	1		83		1.02	689		4	57	60			7		1	•
700	geriatrik	6	140	4	2		92			484		2	47	103			8		1	•
701	geriatrik	6	141	4	2		83			469		1	50	10			7		1	•
702	geriatrik	6	142	4	1		79		1.02	453		5	41	38			6		1	•
703	geriatrik	6	143	4	2		88		1.005			1					7		•	•
704	geriatrik	6	144	4	2		93		1.01	402		1	27	129			8		1	•
705	geriatrik	6	145	4	1		95		1.005	412		3		114			8		1	•
706	geriatrik	6	146	4	1		73		1.015	357		2	33	44			6		1	•
707	geriatrik	6	147	4	2		91			408		1	40	95			8		1	•
708	geriatrik	6	148	4	2		70		1.015	666		3	47	92			5		1	•
709	geriatrik	6	149	4	2		86		1.015	370		1	23	93			7		1	•
710	geriatrik	6	150	4	1		95		1.015	454		2	31	89			8		1	•
711	geriatrik	6	151	4	2		88		1.01	322		1	22	91			7		1	•
712	geriatrik	6	152	4	2		65			390		2	36	40			5		1	•
713	geriatrik	6	153	4	1		60			509		2	20	160			4		1	•
714	geriatrik	6	154	4	2		82		1.01	375		2	27	98			7		1	•
715	geriatrik	6	155	4	1		79		1.02	608		2	51	162			6		1	•
716	geriatrik	6	156	4	1		87		1.015	443		1	30	92			7		1	•
717	geriatrik	6	157	4	1		73		1.005	232		1	12	62			6		1	•
718	geriatrik	6	158	4	2		76		1.015	415		2	37	32			6		1	•
719	geriatrik	6	159	4	2		84		1.02	458		3	30	85			7		1	•
720	geriatrik	6	160	4	1		90		1.02	544		2	28	129			7		1	•
721	geriatrik	6	161	4	1		74		1.02	360		3	34	23			6		1	•
722	geriatrik	6	162	4	1		76		1.01	691		3	59	145			6		1	•
723	geriatrik	6	163	4	2		79		1.015	681		4	35	50			6		1	•
724	geriatrik	6	164	4	2		71		1.015	353		3	21	83			6		1	•
725	geriatrik	6	165	4	1		85		1	411		2	32	108			7		1	•
726	geriatrik	6	166	4	2		82		1.03	435		2	16	62			7		1	•
727	geriatrik	6	167	4	1		82		1.02	783		3	64	113			7		2	•
728	geriatrik	6	168	4	2		92		1.015	425		2	29	73			8		1	•
729	geriatrik	6	169	4	1		84		1.015	419		4	56	60			7		1	•
730	geriatrik	6	170	4	2		93		1.015	397		2	29	33			8		1	•
731	geriatrik	6	171	4	2		91		1.01	453		2	37	63			8		1	•
732	geriatrik	6	172	4	2		86		1.015	469		2	58	123			7		1	•
733	geriatrik	6	173	4	2		78		1.02	604		4	76	114			6		1	•
734	geriatrik	6	174	4	2		87		1.015	459		2	25	111			7		1	•
735	geriatrik	6	175	4	1		65		1.015	482		4	46	126			5		1	•
736	geriatrik	6	176	4	2		93		1.015	350		2	27	41			8		1	•
737	geriatrik	6	177	4	2		92		1.02	544		3	40	107			8		1	•
738	geriatrik	6	178	4	2		79		1.01	236		3	20	48			6		1	•
739	geriatrik	6	179	4	1		79		1.02	552		2	31	52			6		1	•
740	geriatrik	6	180	4	1		88		1.02	673		4	32	125			7		1	•
741	geriatrik	6	181	4	2		85		1.015	248		1	21	71			7		1	•
742	geriatrik	6	182	4	2		80		1.015	391		2	34	95			6		1	•
743	geriatrik	6	183	4	1		86		1.01	362		1	19	104			7		1	•
744	geriatrik	6	184	4	2		87		1.025	355		1	25	94			7		1	•
745	geriatrik	6	185	4	1		88		1.015	398		2	46	38			7		1	•
746	geriatrik	6	186	4	2		73		1.015	446		3	48	63			6		1	•
747	geriatrik	6	187	4	2		88		1.015	408		3	23	49			7		1	•
748	geriatrik	6	188	4	2		88		1.015	529		5	48	82			7		1	•
749	geriatrik	6	189	4	2		90		1.015	445		2	39	23			7		1	•
750	geriatrik	6	190	4	2		79		1.01	310		2	20	66			6		1	•
751	geriatrik	6	191	4	1		89		1.025	830		3	57	74			7		2	•
752	geriatrik	6	192	4	2		85		1.015	193		1	20	67			7		1	•
753	geriatrik	6	193	4	1		79		1.015	467		3	38	58			6		1	•
754	geriatrik	6	194	4	1		84		1.01	462		3	35	86			7		1	•
755	geriatrik	6	195	4	2		95		1.025	789		6	52	44			8		2	•
756	geriatrik	6	196	4	1		80		1.03	687		4	88	127			6		1	•
757	geriatrik	6	197	4	2		87		1.02	557		6	73	19			7		1	•
758	geriatrik	6	198	4	2		82		1.02	433		5	41	14			7		1	•
759	geriatrik	6	199	4	2		87		1.005	679		3	55	82			7		1	•
760	geriatrik	6	200	4	2		89		1.01	441		3	60	49			7		1	•
761	geriatrik	6	201	4	1		81		1.025	459		3	30	72			7		1	•
762	geriatrik	6	202	4	2		93		1.02	615		5	39	84			8		1	•
763	geriatrik	6	203	4	2		84		1.01	385		2	24	107			7		1	•
764	geriatrik	6	204	4	2		83		1.01	238		2	38	22			7		1	•
765	geriatrik	6	205	4	2		84		1.01	342		2	27	25			7		1	•
766	geriatrik	6	206	4	1		97		1.02	478		3	39	88			8		1	•
767	geriatrik	6	207	4	1		86		1.01	384		2	26	60			7		1	•
768	geriatrik	6	208	4	1		69		1.01	215		2	31	33			5		1	•
769	geriatrik	6	209	4	1		73		1.02	422		3	48	53			6		1	•
770	geriatrik	6	210	4	1		90		1.025	627		5	50	26			7		1	•
771	geriatrik	6	211	4	2		83		1.01	296		1	35	70			7		1	•
772	geriatrik	6	212	4	2		78		1.01			4					6		•	•
773	geriatrik	6	213	4	2		74		1.01	305		4	17	39			6		1	•
774	geriatrik	6	214	4	1		76		1.01			3					6		•	•
775	geriatrik	6	215	4	2		83		1.01	384		3	43	21			7		1	•
776	geriatrik	6	216	4	2		66		1.02	389		3	37	64			5		1	•
777	geriatrik	6	217	4	2		81		1.01	352		2	27	106			7		1	•
778	geriatrik	6	218	4	2		86		1.03	255		4	33	32			7		1	•
779	geriatrik	6	219	4	1		70		1.01	397		2	29	65			5		1	•
780	geriatrik	6	220	4	2		93		1.02	650		3	74	127			8		1	•
781	geriatrik	6	221	4	2		91		1.015	602		4	38	74			8		1	•
782	geriatrik	6	222	4	2		80		1.02	533		3	25	78			6		1	•
783	geriatrik	6	223	4	2		86		1.015	514		2	29	86			7		1	•
784	geriatrik	6	225	4	2		80		1.01	374		2	17	139			6		1	•
785	geriatrik	6	226	4	1		74		1.005	361		1	35	76			6		1	•
786	geriatrik	6	227	4	2		79		1.01	473		3	52	30			6		1	•
787	geriatrik	6	228	4	1		69		1.015	998		4	61	198			5		2	•
788	geriatrik	6	229	4	2		84		1.025	741		3	72	54			7		1	•
789	geriatrik	6	230	4	2		85		1.02	215		2	31	33			7		1	•
790	geriatrik	6	231	4	2		72		1.015	313		2	31	36			6		1	•
791	geriatrik	6	232	4	1		73		1.02	653		5	44	76			6		1	•
792	geriatrik	6	233	4	1		73		1.01	433		1	44	105			6		1	•
793	geriatrik	6	234	4	1		81		1.015	520		2	71	85			7		1	•
794	geriatrik	6	235	4	1		73		1.01	495		3	31	67			6		1	•
795	geriatrik	6	236	4	2		92		1.03	456		7	63	36			8		1	•
796	geriatrik	6	237	4	2		74		1.005	651		4	87	76			6		1	•
797	geriatrik	6	238	4	2		85		1.015	539		4	50	10			7		1	•
798	geriatrik	6	239	4	2		79		1.015	346		2	55	51			6		1	•
799	geriatrik	6	240	4	2		77		1.015	300		2	25	36			6		1	•
800	geriatrik	6	241	4	2		101		1.015	366		2	23	48			8		1	•
801	geriatrik	6	242	4	2		90		1.015	349		2	29	98			7		1	•
802	geriatrik	6	243	4	1		74		1.01	447		3	39	65			6		1	•
803	geriatrik	6	244	4	2		80		1.015	364		3	39	27			6		1	•
804	geriatrik	6	245	4	1		76			216		2	23	52			6		1	•
805	geriatrik	6	246	4	2		76		1.03	499		3	42	71			6		1	•
806	geriatrik	6	247	4	1		84		1.01	594		3	30	185			7		1	•
807	geriatrik	6	248	4	1		79		1.03	317		7	53	18			6		1	•
808	geriatrik	6	249	4	2		85		1.03	803		5	60	114			7		2	•
809	geriatrik	6	250	4	1		90		1.03	650		6	50	125			7		1	•
810	geriatrik	6	251	4	2		91		1.025	450		5	75	25			8		1	•
811	geriatrik	6	252	4	2		83		1.015	429		3	23	33			7		1	•
812	geriatrik	6	253	4	2		81		1.01	356		3	24	34			7		1	•
813	geriatrik	6	254	4	1		78		1.03	321		4	23	82			6		1	•
814	geriatrik	6	255	4	2		82		1.02	527		2	38	89			7		1	•
815	geriatrik	6	256	4	2		90		1.015	796		3	45	239			7		2	•
816	geriatrik	6	257	4	2		76		1.01	443		3	72	34			6		1	•
817	geriatrik	6	258	4	1		87		1.01	348		3	39	37			7		1	•
818	geriatrik	6	259	4	1		69		1.02	280		1	13	58			5		1	•
819	geriatrik	6	260	4	2		89		1.01	512		2	39	69			7		1	•
820	geriatrik	6	261	4	1		70		1.025	715		7	95	22			5		1	•
821	geriatrik	6	262	4	2		93		1.015	452		1	23	124			8		1	•
822	geriatrik	6	263	4	1		73		1.02	737		5	54	42			6		1	•
823	geriatrik	6	264	4	1		87		1.01	431		3	59	47			7		1	•
824	geriatrik	6	265	4	1		68		1.03	481		3	35	54			5		1	•
825	geriatrik	6	266	4	2		85		1.015	684		4	44	70			7		1	•
826	geriatrik	6	267	4	2		91		1.015	426		3	51	15			8		1	•
827	Nanas hjärtsv	7	1	4	1		65	95	1.01	358		1	91	39			5		1	•
828	Nanas hjärtsv	7	2	4	1		74	84	1.02	360		1	23	34			6		1	•
829	Nanas hjärtsv	7	3	4	2		85	72	1.015	416			97	30			7		1	•
830	Nanas hjärtsv	7	4	4	2		85	76	1.015	557		1	10	38			7		1	•
831	Nanas hjärtsv	7	5	4	2		85	79	1.01	286			11	16			7		1	•
832	Nanas hjärtsv	7	6	4	2		90	68	1.01	511			111	38			7		1	•
833	Nanas hjärtsv	7	7	4	2		84	86	1.01	382		4	43	31			7		1	•
834	Nanas hjärtsv	7	8	4	2		87	60	1.02	413		3	105	22			7		1	•
835	Nanas hjärtsv	7	9	4	1		73	95	1.02	422		6	53	48			6		1	•
836	Nanas hjärtsv	7	10	4	2		91	68	1.01	325		3	115	16			8		1	•
837	Nanas hjärtsv	7	11	4	2		76	78	1.015	453		2	22	43			6		1	•
838	Nanas hjärtsv	7	12	4	1		90	88	1.015	467		1	58	38			7		1	•
839	Nanas hjärtsv	7	13	4	2		74	66	1.01	354		2	121	19			6		1	•
840	Nanas hjärtsv	7	14	4	1		81	102	1.015	364		2	110	17			7		1	•
841	Nanas hjärtsv	7	15	4	1		78	74	1.01	336		4	42	34			6		1	•
842	Nanas hjärtsv	7	16	4	2		80	76	1.01	162		4	45	21			6		1	•
843	Nanas hjärtsv	7	17	4	1		76	64	1.005	294		2	120	18			6		1	•
844	Nanas hjärtsv	7	18	4	2		81	56	1.01	346		3	56	28			7		1	•
845	Nanas hjärtsv	7	19	4	2		89	56	1.02	623			70	54			7		1	•
846	Nanas hjärtsv	7	20	4	2		81	83	1.02	584		7	53	50			7		1	•
847	Nanas hjärtsv	7	21	4	2		77	80	1.005	285		3	109	17			6		1	•
848	Nanas hjärtsv	7	22	4	2		74	73	1.02	637		2	87	38			6		1	•
849	Nanas hjärtsv	7	23	4	1		77	67	1.015	694		3	67	60			6		1	•
850	Nanas hjärtsv	7	24	4	1		76	73	1.02	824		6	121	66			6		2	•
851	Nanas hjärtsv	7	25	4	2		80	64	1.015	681		3	50	35			6		1	•
852	Nanas hjärtsv	7	26	4	2		76	58	1.005	364		1	88	14			6		1	•
853	Nanas hjärtsv	7	27	4	2		74	81	1.015	650		3	70	41			6		1	•
854	Nanas hjärtsv	7	28	4	2		69	40	1.01	662		1	193	18			5		1	•
855	Nanas hjärtsv	7	29	4	1		69	125	1.015	545		6	136	45			5		1	•
856	Nanas hjärtsv	7	30	4	1		65	48	1.01	482		2	126	46			5		1	•
857	Nanas hjärtsv	7	31	4	2		86	48	1.015	469		2	123	58			7		1	•
858	Nanas hjärtsv	7	32	4	2		76	105	1.015	289		1	211	51			6		1	•
859	Nanas hjärtsv	7	33	4	2		87	46	1.015	459		4	111	25			7		1	•
860	Nanas hjärtsv	7	34	4	2		92	50	1.02	544		5	107	40			8		1	•
861	Nanas hjärtsv	7	35	4	2		92	49	1.02	725		5	153	51			8		1	•
862	Nanas hjärtsv	7	36	4	1		74	60	1.02	773		2	206	66			6		2	•
863	Nanas hjärtsv	7	37	4	1		90	59	1.025	627		2	26	50			7		1	•
864	Nanas hjärtsv	7	38	4	2		72	66	1.01	225			40	10			6		1	•
865	Nanas hjärtsv	7	39	4	2		85	60	1.015	193			67	20			7		1	•
866	Nanas hjärtsv	7	40	4	1		89	82	1.02	673			125	32			7		1	•
867	Nanas hjärtsv	7	41	4	2		89	64	1.005	288			85	12			7		1	•
868	Nanas hjärtsv	7	42	4	2		80	72	1.015	442		1	21	28			6		1	•
869	Nanas hjärtsv	7	43	4	2		71	63	1.005	612			148	69			6		1	•
870	Nanas hjärtsv	7	44	4	1		80	84	1.03	687			127	88			6		1	•
871	Nanas hjärtsv	7	45	4	2		72	70	1.015	407		2	71	35			6		1	•
872	Nanas hjärtsv	7	46	4	2		93	52	1.02	533		2	78	25			8		1	•
873	Nanas hjärtsv	7	47	4	2		86	50	1.02	650			127	74			7		1	•
874	Nanas hjärtsv	7	48	4	2		86	55	1.01	369			76	35			7		1	•
875	STS höftfraktur	8	1	2	2	47	80	69	1.015		4.8	1			44.7		6	9.3125	•	1
876	STS höftfraktur	8	2	2	1	81	67	80	1.02		11.5	5			300		5	26.087	•	1
877	STS höftfraktur	8	3	2	1	90	83	75	1.015		4.8	3			29.1		7	6.0625	•	1
878	STS höftfraktur	8	4	2	1	89	86	81	1.015		4.8	2			141.7		7	29.5208	•	1
879	STS höftfraktur	8	5	2	1	114	75	79	1.02		5.7	3			30.8		6	5.40351	•	1
880	STS höftfraktur	8	6	2	1	93	81		1.03		9.4	6			87		7	9.25532	•	1
881	STS höftfraktur	8	7	2	2	56	73	46	1.015		4.5	5			8.5		6	1.88889	•	1
882	STS höftfraktur	8	8	2	1	255	89	80	1.02		11.9	3			86.1		7	7.23529	•	1
883	STS höftfraktur	8	9	2	2	68	96	68	1.025	621	10.3	5	143	61	62.4		8	6.05825	1	1
884	STS höftfraktur	8	10	2	1	199	67	60	1.02	401	3	3			300		5	100	1	1
885	STS höftfraktur	8	11	2	1	106	82	68	1.03	947	20.5	6	130	54	82.3		7	4.01463	2	2
886	STS höftfraktur	8	12	2	2	72	95	70	1.015		6.7	3			19.5		8	2.91045	•	1
887	STS höftfraktur	8	13	2	1	180	89	70	1.015	374	9.2	3	20	50	10.4		7	1.13043	1	1
888	STS höftfraktur	8	14	2	2	84	85	67	1.02	420	4	3	129	38	24		7	6	1	1
889	STS höftfraktur	8	15	2	2	49	89	44	1.025	477	4.6	4	88	29	300		7	65.2174	1	1
890	STS höftfraktur	8	32	2	2	70	82		1.02	651	7.9	3	130	27	61		7	7.72152	1	1
891	STS höftfraktur	8	34	2	2	71	73		1.02	512		4	61	88			6		1	•
892	STS höftfraktur	8	37	2	1	37	49		1.02	615	12.6	6	24	140	46.4		3	3.68254	1	1
893	STS höftfraktur	8	39	2	1	75	68		1.03		16.4	4			63.5		5	3.87195	•	2
894	STS höftfraktur	8	40	2	2	67	81		1.01	186	1.3	1	68	10	9.2		7	7.07692	1	1
895	STS höftfraktur	8	44	2	1	89	84		1.02	485	3.5	2	132	49	24.9		7	7.11429	1	1
896	STS höftfraktur	8	45	2	1	74	90		1.03	638	13.1	6	21	45	32		7	2.44275	1	2
897	STS höftfraktur	8	46	2	2	60	41		1.02	653	18.9	7	50	69	123.6		3	6.53968	1	2
898	STS höftfraktur	8	47	2	1	68	78		1.02	522		5	142	48			6		1	•
899	STS höftfraktur	8	48	2	2	79	82		1.03	884	8.5	5	148	92	29.1		7	3.42353	2	1
900	STS höftfraktur	8	50	2	2	59	64		1.025	529	15.7	6	50	33	24.5		5	1.56051	1	2
901	STS höftfraktur	8	51	2	2	60	76		1.02	582	4.8	3	155	51	26		6	5.41667	1	1
902	STS höftfraktur	8	52	2	2	59	76		1.02	398	6.9	3	131	25	49.6		6	7.18841	1	1
903	STS höftfraktur	8	53	2	1	56	86		1.02	408	3.4	3	101	40	152.9		7	44.9706	1	1
904	STS höftfraktur	8	54	2	2	171	76		1.02	461	6.6	3	93	54	300		6	45.4545	1	1
905	STS höftfraktur	8	55	2	2	60	71		1.02	564	6	3	117	59	136.7		6	22.7833	1	1
906	STS höftfraktur	8	59	2	2	119	93		1.01	316	4.7	2	50	27	21.1		8	4.48936	1	1
907	STS höftfraktur	8	63	2	1	86	80		1.03	994	6	3	32	41	300		6	50	2	1
908	STS höftfraktur	8	65	2	2	119	92		1.02	358	4	2			24.4		8	6.1	1	1
909	STS höftfraktur	8	68	2	1	43	87		1.02	604	7.5	3	69	56	77.7		7	10.36	1	1
910	STS höftfraktur	8	69	2	2	113	88		1.025	616	9.4	3	96	75	300		7	31.9149	1	1
911	STS höftfraktur	8	70	2	2	40	79		1.02	645	3.1	2	177	32	57		6	18.3871	1	1
912	STS höftfraktur	8	72	2	1	66	85		1.02	455	3.5	3	146	29	94.5		7	27	1	1
913	STS höftfraktur	8	73	2	2	35	69		1.03	814	17.2	7	20	120	62.5		5	3.63372	2	2
914	STS höftfraktur	8	74	2	1	43	65		1.025	420		6	34	90			5		1	•
915	STS höftfraktur	8	75	2	2	92	77		1.015	336	4	2	83	29	44.6		6	11.15	1	1
916	STS höftfraktur	8	76	2	2	106	77		1.025	879	13.4	4	112	134	95.2		6	7.10448	2	2
917	Kvalitetssäkring	9	1	2	2		70	85	1.025	741	10.9	3			5.4		5	0.495413	1	1
918	Kvalitetssäkring	9	2	2	2		73	91	1.03	744	20.8	5			14.6		6	0.701923	1	2
919	Kvalitetssäkring	9	4	2	2		69	86	1.015	484	7.2	1			5		5	0.694444	1	1
920	Kvalitetssäkring	9	5	2	2		72	93	1.02	590	7.4	2			5.2		6	0.702703	1	1
921	Kvalitetssäkring	9	6	2	1		65	72		807		5					5		2	•
922	Kvalitetssäkring	9	7	2	2		63	90	1.02	378	4.3	1			300.1		5	69.7907	1	1
923	Kvalitetssäkring	9	8	2	2		84	55	1.02	468	4.9	1			91.1		7	18.5918	1	1
924	Kvalitetssäkring	9	9	2	2		65	77	1.015	271	3.8	2			4.9		5	1.28947	1	1
925	Kvalitetssäkring	9	10	2	1		77	60	1.02	542	6.2	2			5		6	0.806452	1	1
926	Kvalitetssäkring	9	11	2	1		91	88	1.025	715	8.5	4			227		8	26.7059	1	1
927	Kvalitetssäkring	9	12	2	2		80	63	1.02	521	5.8	3			7		6	1.2069	1	1
928	Kvalitetssäkring	9	13	2	2		75	78	1.015	229	1.6	1			5		6	3.125	1	1
929	Kvalitetssäkring	9	14	2	1		75	105	1.015	622	9.8	2			10.8		6	1.10204	1	1
930	Kvalitetssäkring	9	15	2	2		79	90	1.03	821	9.1	2			4.6		6	0.505495	2	1
931	Kvalitetssäkring	9	16	2	1		80	88	1.02	699	8.9	2			9.8		6	1.10112	1	1
932	Kvalitetssäkring	9	17	2	1		65	90	1.025	768	10.4	1			5.2		5	0.5	2	1
933	Kvalitetssäkring	9	18	2	1		76	97	1.03	946	17.6	3			7		6	0.397727	2	2
934	Kvalitetssäkring	9	19	2	2		76	83	1.01	306	1.8	1			255.2		6	141.778	1	1
935	Kvalitetssäkring	9	20	2	2		58	77	1.015	492	10.6	3			11.7		4	1.10377	1	1
936	Kvalitetssäkring	9	21	2	1		76	90	1.02	599	9.7	3			21.3		6	2.19588	1	1
937	Kvalitetssäkring	9	22	2	1		70	100	1.005	281	5.6	1			5		5	0.892857	1	1
938	Kvalitetssäkring	9	23	2	2		70	60	1.015	405	7.3	2			5.8		5	0.794521	1	1
939	Kvalitetssäkring	9	24	2	2		70	53	1.02	708	7.2	3			5.8		5	0.805556	1	1
940	Kvalitetssäkring	9	25	2	2		70	70	1.015	457	11.5	2			4.6		5	0.4	1	1
941	Kvalitetssäkring	9	26	2	2		67	87	1.03	806	18.2	5			136.5		5	7.5	2	2
942	Kvalitetssäkring	9	27	2	2		72	78	1.02	643	5.3	3			9		6	1.69811	1	1
943	SÄBO	10	1	4	1	74	75	84	1.02	781	10.8	3	157		11.4		6	1.05556	2	1
944	SÄBO	10	2	4	1	62	82	65	1.025	685	10.5	3	137	68	43.7	35	7	4.1619	1	1
945	SÄBO	10	3	4	2	112	94	56	1.015		16.8	3			43.3	32	8	2.57738	•	2
946	SÄBO	10	4	4	2	35	81	92	1.025	775	9	5	133	91	9.4	21	7	1.04444	2	1
947	SÄBO	10	5	4	2	57	71	52	1.02	565	7.4	4	109	48	14	38	6	1.89189	1	1
948	SÄBO	10	6	4	1	98	76	80	1.025	753	10.5	5	147	41.5	5	9	6	0.47619	1	1
949	SÄBO	10	7	4	2	66	94	70	1.015	317	9.5	5	38	61.2	20	18	8	2.10526	1	1
950	SÄBO	10	8	4	2	120	93	69	1.02	527	6.1	3	117	47.7	6.7	13	8	1.09836	1	1
951	SÄBO	10	9	4	2	63	75	84	1.02	613	9.5	4	60	86.2	43.9	7	6	4.62105	1	1
952	SÄBO	10	10	4	2	69	96	73	1.015	384	4.2	2	56.5	34	5	75	8	1.19048	1	1
953	SÄBO	10	11	4	2	63	84	47	1.02	699	7.6	4	161	45	12	82	7	1.57895	1	1
954	SÄBO	10	12	4	1	81	83	101	1.01	842	9.6	3	113	55	39.4	29	7	4.10417	2	1
955	SÄBO	10	13	4	2	51	74	73	1.01	374	2.8	2	100		15.4	60	6	5.5	1	1
956	SÄBO	10	14	4	2	77	99		1.025	675	6.6	3	128	66	52.2		8	7.90909	1	1
957	SÄBO	10	15	4	2		81		1.015	549		3	87			30	7		1	•
958	SÄBO	10	16	4	2	73	103		1.02	566	16.5	4	47	90	20.2	45	8	1.22424	1	2
959	SÄBO	10	17	4	2	92	104		1.015	360	4.1	2	82	34	5	23	8	1.21951	1	1
960	SÄBO	10	18	4	2	97	97		1.02	610	8.8	5	125	59	24.9	25	8	2.82955	1	1
961	SÄBO	10	19	4	2	72	90		1.03	527		6	62	45			7	#VALUE!	1	•
962	SÄBO	10	20	4	2	42	88		1.02	543	9.7	4	99	53	69.7	11	7	7.18557	1	1
963	SÄBO	10	21	4	1	151	94		1.025	691	10.6	4	128	53	65.1		8	6.14151	1	1
964	SÄBO	10	23	4	1	149	90		1.02	532	15.5	4	92	59	22.2	20	7	1.43226	1	2
965	SÄBO	10	24	4	1	46	90		1.03	773	11.3	6	139	77	64	21	7	5.66372	2	1
966	SÄBO	10	25	4	1	59	83	58	1.02		8.6	5	160	36	20.5	52	7	2.38372	•	1
967	SÄBO	10	26	4	2	33	84	64	1.02	554	5.6	2	74	46	11.7	38	7	2.08929	1	1
968	SÄBO	10	27	4	2	72	86	55	1.02	625	5.6	2	111	67	9.6	21	7	1.71429	1	1
969	SÄBO	10	28	4	1	93	104	76	1.02	512	4.8	5	119	47	8.1		8	1.6875	1	1
970	SÄBO	10	29	4	1	91	89	54	1.01	259	1.7	2	44	23	52.4	19	7	30.8235	1	1
971	SÄBO	10	30	4	2	66	91	68	1.02	471	8	3	72	52	7.4		8	0.925	1	1
972	SÄBO	10	31	4	2	52	83	72	1.025	603	10.2	7		129	28.9	30	7	2.83333	1	1
973	SÄBO	10	32	4	1	69	81	75	1.025	963		5	146	50			7		2	•
974	SÄBO	10	33	4	1	39	84	80	1.02	458	5.3	3	77	37	14.5	49	7	2.73585	1	1
975	SÄBO	10	34	4	1	48	68		1.02	418		3	129	28		27	5		1	•
976	SÄBO	10	35	4	2	67	87		1.02	373	2.1	3	108	21	300	43	7	142.857	1	1
977	SÄBO	10	36	4	1	94	84	62	1.03	666	13	5	127	49	8.8	25	7	0.676923	1	1
978	SÄBO	10	37	4	1	138	76		1.015	377	7.6	3	74	49	35.7	10	6	4.69737	1	1
979	SÄBO	10	38	4	1	82	97	49	1.015	527	9.6	3	54	65	30.7	30	8	3.19792	1	1
980	SÄBO	10	39	4	2	72	87	77	1.02	499	3.1	1	106	26	5	45	7	1.6129	1	1
981	SÄBO	10	40	4	2		79		1.03	415	5.9	5	95	32	5.4	20	6	0.915254	1	1
982	SÄBO	10	41	4	2	101	85		1.02	360		5	94	35		31	7		1	•
983	SÄBO	10	42	4	2	74	79	50	1.015	398	7.5	3	46	39	21.3		6	2.84	1	1
984	SÄBO	10	43	4	2	121	89	69	1.015	416	7.1	3	51	41	24.6	79	7	3.46479	1	1
985	SÄBO	10	44	4	1	132	83		1.02	479	6.8	5	105	42	90.1	53	7	13.25	1	1
986	SÄBO	10	45	4	2	551	79		1.02	369	4.7	3	93	34	300	70	6	63.8298	1	1
987	SÄBO	10	46	4	2	138	93		1.015	427	8.1	3	69	38	6.6	44	8	0.814815	1	1
988	SÄBO	10	47	4	2	94	91		1.02	607	4.8	5	139	40	26.9		8	5.60417	1	1
989	SÄBO	10	49	4	1		66		1.025	803	8.7	4	167	67	5.7	11	5	0.655172	2	1
990	SÄBO	10	50	4	2	50	76		1.03	724	19.2	4	102	79	19.6		6	1.02083	1	2
991	SÄBO	10	51	4	2	95	85		1.015	602	11.3	4	46	60	6.7	35	7	0.59292	1	1
992	SÄBO	10	52	4	2	64	84		1.01	451	5.5	1	73	33	9.8	50	7	1.78182	1	1
993	SÄBO	10	53	4	2	89	88		1.015	499	5.6	2	90	36	12		7	2.14286	1	1
994	SÄBO	10	54	4	2	122	77		1.015	431	5.4	3	87	41	107.5	48	6	19.9074	1	1
995	SÄBO	10	55	4	2	87	89		1.02	616	7.3	3	116	52	21.2		7	2.90411	1	1
996	SÄBO	10	56	4	2	117	94	41	1.015	411		2	54	33			8		1	•
997	SÄBO	10	57	4	2	76	88	60	1.02	597	6.6	3	103	65	129.1	29	7	19.5606	1	1
998	SÄBO	10	58	4	1	47	84		1.01	476	4.2	2	100	25	12.2		7	2.90476	1	1
999	SÄBO	10	59	4	1	100	91		1.015	468	5.9	2	121	44	6.8		8	1.15254	1	1
1000	SÄBO	10	60	4	2	74	93		1.02	675	7.9	4	65	88	20.7		8	2.62025	1	1
1001	Lotta dehyrering	1	1	3	2	58	67		1.02		6.4	3			5		5	0.78125	•	1
1002	Lotta dehyrering	1	2	3	2	126	88		1.015		9.2	3			102.8		7	11.1739	•	1
1003	Lotta dehyrering	1	3	3	2		83		1.015		2	1			35.7		7	17.85	•	1
1004	Lotta dehyrering	1	4	3	2		90		1.005		3.1	2			26.1		7	8.41935	•	1
1005	Lotta dehyrering	1	5	3	1		69		1.025								5		•	•
1006	Lotta dehyrering	1	6	3	1	78	65		1.025		14.8	4			6.3		5	0.425676	•	2
1007	Lotta dehyrering	1	7	3	1		68		1.015		10	3			5		5	0.5	•	1
1008	Lotta dehyrering	1	9	3	1		65		1.02		11.7	4			92.6		5	7.91453	•	1
1009	Lotta dehyrering	1	10	3	2		85		1.005		7.1	3			31.9		7	4.49296	•	1
1010	Lotta dehyrering	1	11	3	2		81		1.015		6.9	3			32.8		7	4.75362	•	1
1011	Lotta dehyrering	1	12	3	2	76	66		1.01		3.4	1			13.7		5	4.02941	•	1
1012	Lotta dehyrering	1	13	3	2	57	85		1.015		3.1	2			300		7	96.7742	•	1
1013	Lotta dehyrering	1	14	3	2	141	83		1.015		2.3	1			9.2		7	4	•	1
1014	Lotta dehyrering	1	15	3	2	58	68		1.015		4.8	3			210		5	43.75	•	1
1015	Lotta dehyrering	1	16	3	2	51	85		1.015		6.6	4			44.6		7	6.75758	•	1
1016	Lotta dehyrering	1	17	3	2	57	85		1.03		23.7	6			300		7	12.6582	•	2
1017	Lotta dehyrering	1	18	3	1		69		1.025		13.4	5			300		5	22.3881	•	2
1018	Lotta dehyrering	1	19	3	2		76		1.005		3.4	2			14.1		6	4.14706	•	1
1019	Lotta dehyrering	1	20	3	2	148	87		1.005		2.9	1			6.2		7	2.13793	•	1
1020	Lotta dehyrering	1	21	3	1	101	82		1.01		4.2	1			23.4		7	5.57143	•	1
1021	Lotta dehyrering	1	22	3	1		68		1.01		5.5	3			115.5		5	21	•	1
1022	Lotta dehyrering	1	23	3	1		76		1.02		8.8	3			8.6		6	0.977273	•	1
1023	Lotta dehyrering	1	24	3	1	128	77		1.015		5.9	3			5.7		6	0.966102	•	1
1024	Lotta dehyrering	1	25	3	2	65	75		1.02		8	3			6.4		6	0.8	•	1
1025	Lotta dehyrering	1	26	3	2	50	82		1.01		3	2			5		7	1.66667	•	1
1026	Lotta dehyrering	1	27	3	2	49	86		1.015		6.6	2			24.3		7	3.68182	•	1
1027	Lotta dehyrering	1	28	3	2	91	86		1.015		10.5	3			131.8		7	12.5524	•	1
1028	Lotta dehyrering	1	29	3	2	94	66		1.02		14.1	5			105.2		5	7.46099	•	2
1029	Lotta dehyrering	1	30	3	1	72	65		1.015		6.8	3			6.6		5	0.970588	•	1
1030	Lotta dehyrering	1	31	3	1	89	69		1.01		2.2	1			5		5	2.27273	•	1
1031	Lotta dehyrering	1	32	3	2	99	90		1.025		10.8	3			6.6		7	0.611111	•	1
1032	Lotta dehyrering	1	33	3	2	63	76		1.025		23.8	5			51.4		6	2.15966	•	2
1033	Lotta dehyrering	1	34	3	2	126	82		1.015		1.3	5			66.6		7	51.2308	•	1
1034	Lotta dehyrering	1	35	3	2	62	88		1.015		3.1	3			11.9		7	3.83871	•	1
1035	Lotta dehyrering	1	36	3	1		78		1.025		16.9	5			32.2		6	1.90533	•	2
1036	Lotta dehyrering	1	37	3	2	81	81		1.02		11.4	3			116		7	10.1754	•	1
1037	Lotta dehyrering	1	38	3	1	115	78		1.015		5	2			255.5		6	51.1	•	1
1038	Lotta dehyrering	1	39	3	1	73	73		1.01		1.9	2			24.7		6	13	•	1
1039	Lotta dehyrering	1	40	3	1	72	65		1.015		3.6	1			5		5	1.38889	•	1
1040	Lotta dehyrering	1	41	3	2	68	69				2.2	1			10.9		5	4.95455	•	1
1041	Lotta dehyrering	1	42	3	2	73	83		1.01		4.3	2			6.5		7	1.51163	•	1
1042	Lotta dehyrering	1	43	3	1	378	72		1.025		7.7	4			300		6	38.961	•	1
1043	Lotta dehyrering	1	44	3	1	109	70		1.02		10.6	2			46.1		5	4.34906	•	1
1044	Lotta dehyrering	1	45	3	1	125	86		1.02		5.9	2			84.4		7	14.3051	•	1
1045	Lotta dehyrering	1	46	3					1.015		6.2	2			87.6			14.129	•	1
1046	Lotta dehyrering	1	47	3	1		68		1.015		6.1	2			7.1		5	1.16393	•	1
1047	Lotta dehyrering	1	48	3	2	93	74		1.01		3.9	2			5		6	1.28205	•	1
1048	Lotta dehyrering	1	49	3	2	83	89		1.02		5.9	3			14.5		7	2.45763	•	1
1049	Lotta dehyrering	1	50	3	1	164	74		1.03		39.3	6			67.5		6	1.71756	•	2
1050	Lotta dehyrering	1	51	3	1	99	76		1.025		14.5	5			195.6		6	13.4897	•	2
1051	Lotta dehyrering	1	52	3	1	82	77		1.015		5.7	2			5		6	0.877193	•	1
1052	Lotta dehyrering	1	53	3	1	79	77		1.03		37.7	6			300		6	7.95756	•	2
1053	Lotta dehyrering	1	54	3	2	87	85		1.02		1.9	1			300		7	157.895	•	1
1054	Lotta dehyrering	1	55	3	1	38	73		1.02			7					6		•	•
1055	Lotta dehyrering	1	56	3	2		78		1.01		6.9	1			5		6	0.724638	•	1
1056	Lotta dehyrering	1	57	3	2				1.015		5.4	2			25.5			4.72222	•	1
1057	Lotta dehyrering	1	58	3	2	99	84		1.025		17.6	4			105.1		7	5.97159	•	2
1058	Lotta dehyrering	1	59	3	2	76	94		1.025		4	2			300		8	75	•	1
1059	Lotta dehyrering	1	60	3	2		83		1.02		8.1	3			43		7	5.30864	•	1
1060	Lotta dehyrering	1	61	3	2	109	78		1.015		3.5	3			5.2		6	1.48571	•	1
1061	Lotta dehyrering	1	62	3	1	97	69		1.03		25	7			20		5	0.8	•	2
1062	Lotta dehyrering	1	63	3	1	61	75		1.02		8.7	3			8.7		6	1	•	1
1063	Lotta dehyrering	1	64	3	2	59	69		1.02		4.5	3			5		5	1.11111	•	1
1064	Lotta dehyrering	1	65	3	1	65	67		1.02		16.2	4			14.1		5	0.87037	•	2
1065	Lotta dehyrering	1	66	3	1		85		1.015		10.9	6			20.5		7	1.88073	•	1
1066	Lotta dehyrering	1	67	3	1	207	72		1.025		13.9	7			14		6	1.00719	•	2
1067	Lotta dehyrering	1	68	3	2	87	90		1.015		5.2	2			8		7	1.53846	•	1
1068	Lotta dehyrering	1	69	3					1.03		23.3	7			300			12.8755	•	2
1069	Lotta dehyrering	1	70	3	2	102	85		1.015		3.3	1			41.8		7	12.6667	•	1
1070	Lotta dehyrering	1	71	3	1		68		1.02		8.7	3			8.5		5	0.977011	•	1
1071	Lotta dehyrering	1	72	3	1				1.03		30.4	6			64.4			2.11842	•	2
1072	Lotta dehyrering	1	73	3	1	73	72		1.02		11.5	4			70.4		6	6.12174	•	1
1073	Lotta dehyrering	1	74	3	2	52	72		1.015		5.1	2			5		6	0.980392	•	1
1074	Lotta dehyrering	1	75	3	1	79	79		1.02		8.3	3			10.6		6	1.27711	•	1
1075	Lotta dehyrering	1	76	3	2	126	101		1.01		1.5	1			5		8	3.33333	•	1
1076	Lotta dehyrering	1	77	3	1		83		1.015		6.3	5			7.1		7	1.12698	•	1
1077	Lotta dehyrering	1	78	3	2	94	82		1.015		1.6	1			5		7	3.125	•	1
1078	Lotta dehyrering	1	79	3	1	158	77		1.02		8.8	3			43.8		6	4.97727	•	1
1079	Lotta dehyrering	1	80	3	1	118	92		1.015		5.1	3			19.8		8	3.88235	•	1
1080	Lotta dehyrering	1	81	3	1	153	91		1.01		6.5	2			5.9		8	0.907692	•	1
1081	Lotta dehyrering	1	82	3	1	90	67		1.025		36.3	6			56.7		5	1.56198	•	2
1082	Lotta dehyrering	1	83	3	1	102	67		1.03		20.6	3			11.6		5	0.563107	•	2
1083	Lotta dehyrering	1	84	3	1	72	67		1.025		9.4	2			67.9		5	7.2234	•	1
1084	Lotta dehyrering	1	85	3	2		90		1.015		2.1	1			22.9		7	10.9048	•	1
1085	Lotta dehyrering	1	86	3	1	60	68		1.005		4.8	1			9.6		5	2	•	1
1086	Lotta dehyrering	1	87	3	2	105	84		1.02		18.8	3			88		7	4.68085	•	2
1087	Lotta dehyrering	1	88	3	1	114	78		1.02		6.9	1			40.4		6	5.85507	•	1
1088	Lotta dehyrering	1	89	3	2	72	71		1.03		17.1	5			22.5		6	1.31579	•	2
1089	Lotta dehyrering	1	90	3	2	84	83		1.02		3.8	1			21.1		7	5.55263	•	1
1090	Lotta dehyrering	1	91	3	2	102	87		1.005		1.3	1			5		7	3.84615	•	1
1091	Lotta dehyrering	1	92	3	2	347	68		1.015		3.1	1			300		5	96.7742	•	1
1092	Lotta dehyrering	1	93	3	2		85		1.01		7	3			7.8		7	1.11429	•	1
1093	Lotta dehyrering	1	94	3	2	54	83		1.01		3.3	1			7.2		7	2.18182	•	1
1094	Lotta dehyrering	1	95	3	2	187	86		1.015		5.8	3			58.6		7	10.1034	•	1
1095	Lotta dehyrering	1	96	3	2	140	86		1.015		6.8	2			17		7	2.5	•	1
1096	Lotta dehyrering	1	97	3	2	63	91		1.025		11.7	3			9.4		8	0.803419	•	1
1097	Lotta dehyrering	1	98	3	2	143	82		1.015		8	3			15.1		7	1.8875	•	1
1098	Lotta dehyrering	1	99	3	2	56	68		1.025		10.2	2			83.9		5	8.22549	•	1
1099	Lotta dehyrering	1	100	3	1		67		1.025		13.8	3			31.7		5	2.2971	•	2
1100	Lotta dehyrering	1	101	3	1	92	79		1.02		8.2	3			33.3		6	4.06098	•	1
1101	Lotta dehyrering	1	102	3	2	48	83		1.02		8.2	3			16.4		7	2	•	1
1102	Lotta dehyrering	1	103	3	1	136	94		1.02		17.7	5			49.3		8	2.78531	•	2
1103	Lotta dehyrering	1	104	3	2		83		1.025		12.6	5			10		7	0.793651	•	1
1104	Lotta dehyrering	1	105	3	2		81		1.02		8.9	6			268.3		7	30.1461	•	1
1105	Lotta dehyrering	1	106	3	2	105	73		1.03		4.1	2			21.7		6	5.29268	•	1
1106	Lotta dehyrering	1	107	3	1	169	79		1.015		5.7	2			26.2		6	4.59649	•	1
1107	Lotta dehyrering	1	108	3	2	104	87		1.015		3.1	1			300		7	96.7742	•	1
1108	Lotta dehyrering	1	109	3	1	89	69		1.02		6.3	2			26.9		5	4.26984	•	1
1109	Lotta dehyrering	1	110	3	2	76	82		1.02		7.4	3			8.3		7	1.12162	•	1
1110	Lotta dehyrering	1	111	3	1		77		1.01		3	5			57.6		6	19.2	•	1
1111	Lotta dehyrering	1	112	3	1		88		1.01		5.2	2			57.5		7	11.0577	•	1
1112	Lotta dehyrering	1	113	3	2	54	73		1.015		2	2			32.9		6	16.45	•	1
1113	Lotta dehyrering	1	114	3	2	104	87		1.01		2.6	2			101.9		7	39.1923	•	1
1114	Lotta dehyrering	1	115	3	2	63	90		1.03		17.1	4			30.4		7	1.77778	•	2
1115	Lotta dehyrering	1	116	3	1	84	74		1.015		8.9	2			93.2		6	10.4719	•	1
1116	Lotta dehyrering	1	117	3	2	68	70		1.02		6.8	4			5		5	0.735294	•	1
1117	Lotta dehyrering	1	118	3	1	200	71		1.03		15.2	3			126.3		6	8.30921	•	2
1118	Lotta dehyrering	1	119	3	2	86	89		1.02		13.5	4			35.5		7	2.62963	•	2
1119	Lotta dehyrering	1	120	3	1	68	69		1.02		12.9	5			300		5	23.2558	•	1
1120	Lotta dehyrering	1	121	3	1	88	88		1.02		8.3	5			48.9		7	5.89157	•	1
1121	Lotta dehyrering	1	122	3	2	71	89		1.02		4.1	2			8.5		7	2.07317	•	1
1122	Lotta dehyrering	1	123	3	2	64	76		1.005		3	2			8.2		6	2.73333	•	1
1123	Lotta dehyrering	1	124	3	2		70		1.005		1.5	1			11.3		5	7.53333	•	1
1124	Lotta dehyrering	1	125	3	1		66		1.02		10.6	3			23.8		5	2.24528	•	1
1125	Lotta dehyrering	1	126	3	2	70	80		1.005		5	1			25.6		6	5.12	•	1
1126	Lotta dehyrering	1	127	3	1	158	81		1.015		8.3	3			178.4		7	21.494	•	1
1127	Lotta dehyrering	1	128	3	2	107	80		1.01		3.3	2			5		6	1.51515	•	1
1128	Lotta dehyrering	1	129	3	1		91		1.02		10.8	4			119.8		8	11.0926	•	1
1129	Lotta dehyrering	1	130	3	2		82		1.02		6.1	2			5		7	0.819672	•	1
1130	Lotta dehyrering	1	131	3	2	89	88		1.025			3					7		•	•
1131	Lotta dehyrering	1	132	3	2	66	89		1.01		2.2	1			10.7		7	4.86364	•	1
1132	Lotta dehyrering	1	133	3	2	83	76		1.015		3.1	2			5		6	1.6129	•	1
1133	Lotta dehyrering	1	134	3	1	103	84		1.025		7.7	3			18.1		7	2.35065	•	1
1134	Lotta dehyrering	1	135	3	2	93	74		1.02		9.4	3			108.5		6	11.5426	•	1
1135	Lotta dehyrering	1	136	3	1	68	92		1.015		8.5	4			17.8		8	2.09412	•	1
1136	Lotta dehyrering	1	137	3	1	202	91		1.015		7.1	2			23.5		8	3.30986	•	1
1137	Lotta dehyrering	1	138	3	1	82	74		1.02		9.6	3			5.9		6	0.614583	•	1
1138	Lotta dehyrering	1	139	3	2	61	87		1.02		6.9	2			79.5		7	11.5217	•	1
1139	Lotta dehyrering	1	140	3	2	62	78		1.015		5.7	3			13.9		6	2.4386	•	1
1140	Lotta dehyrering	1	141	3	2	51	75		1.02		5.2	2			125.3		6	24.0962	•	1
1141	Lotta dehyrering	1	142	3	1	83	94		1.01		2.8	1			23		8	8.21429	•	1
1142	Lotta dehyrering	1	143	3	1	47	81		1.025		7	3			6.1		7	0.871429	•	1
1143	Lotta dehyrering	1	144	3	1	144	84		1.025		11.6	3			47.6		7	4.10345	•	1
1144	Lotta dehyrering	1	145	3	1	72	76		1.02		15.5	7			44.6		6	2.87742	•	2
1145	Lotta dehyrering	1	146	3	2	64	76		1.015		7.7	3			51.8		6	6.72727	•	1
1146	Lotta dehyrering	1	147	3	1	87	70		1.015		4.5	1			46.8		5	10.4	•	1
1147	Lotta dehyrering	1	148	3	1		73		1.005		6	3			72.4		6	12.0667	•	1
1148	Lotta dehyrering	1	149	3	1	78	93		1.025		11.3	2			35.7		8	3.15929	•	1
1149	Lotta dehyrering	1	150	3	2	52	68		1.02		5.1	2			5		5	0.980392	•	1
1150	Lotta dehyrering	1	151	3	1		74		1.015		6.6	3			42.3		6	6.40909	•	1
1151	Lotta dehyrering	1	152	3	1	109	92		1.015		4.6	3			50.6		8	11	•	1
1152	Lotta dehyrering	1	153	3					1.015		7.5	5			20.9			2.78667	•	1
1153	Lotta dehyrering	1	154	3	1	330	89		1.01		1.3	2			5		7	3.84615	•	1
1154	Lotta dehyrering	1	155	3	1		92		1.015		4.7	5			68.8		8	14.6383	•	1
1155	Lotta dehyrering	1	156	3	2	121	88		1.02		15.9	3			103		7	6.47799	•	2
1156	Lotta dehyrering	1	157	3	1	277	82		1.025		6.3	2			288		7	45.7143	•	1
1157	Lotta dehyrering	1	158	3	2	101	67		1.02		12.8	2			5.8		5	0.453125	•	1
1158	Lotta dehyrering	1	159	3					1.015		8.3	4			87.8			10.5783	•	1
1159	Lotta dehyrering	1	160	3	1		91		1.01		6.3	2			7.1		8	1.12698	•	1
1160	Lotta dehyrering	1	161	3	2	114	78		1.015		6.4	2			66.1		6	10.3281	•	1
1161	Lotta dehyrering	1	162	3	2	114	76		1.01		1.7	2			267		6	157.059	•	1
1162	Lotta dehyrering	1	163	3	2	51	89		1.02		3.4	2			20		7	5.88235	•	1
1163	Lotta dehyrering	1	164	3	2		88		1.02		16.7	7			204.8		7	12.2635	•	2
1164	Lotta dehyrering	1	165	3	2	69	84		1.03		17.5	6			26.1		7	1.49143	•	2
1165	Lotta dehyrering	1	166	3	2	70	92		1.02		1.9	1			300		8	157.895	•	1
1166	Lotta dehyrering	1	167	3	2	62	79		1.02		2.9	1			51		6	17.5862	•	1
1167	Lotta dehyrering	1	168	3	2		72		1.02		18.5	5			11.8		6	0.637838	•	2
1168	Lotta dehyrering	1	169	3	1		92		1.02		12.4	3			22.9		8	1.84677	•	1
1169	Lotta dehyrering	1	170	3	1	68	92		1.015		4.6	3			66.3		8	14.413	•	1
1170	Lotta dehyrering	1	171	3	2	62	78		1.015		5.7	1			9.8		6	1.7193	•	1
1171	Lotta dehyrering	1	172	3	2	114	77		1.02			3					6		•	•
1172	Lotta dehyrering	1	173	3	1		77		1.015		10.5	3			25.5		6	2.42857	•	1
1173	Lotta dehyrering	1	174	3	2	55	78		1.01		3.3	1			5.5		6	1.66667	•	1
1174	Lotta dehyrering	1	175	3	1		80		1.02		6.8	5			226.1		6	33.25	•	1
1175	Lotta dehyrering	1	176	3	2	119	88		1.015		1.7	2			9.8		7	5.76471	•	1
1176	Lotta dehyrering	1	177	3	2	48	87		1.01		3	2			9.9		7	3.3	•	1
1177	Lotta dehyrering	1	178	3	1		91		1.02			3					8		•	•
1178	Lotta dehyrering	1	179	3	1		72		1.01		4.7	1			97.2		6	20.6809	•	1
1179	Lotta dehyrering	1	180	3	2	87	77		1.02		31.3	5			138.9		6	4.4377	•	2
1180	Lotta dehyrering	1	181	3	1	81	78		1.015		5.6	1			8.8		6	1.57143	•	1
1181	Lotta dehyrering	1	182	3	2	83	75		1.01		4.9	2			5		6	1.02041	•	1
1182	Lotta dehyrering	1	183	3	2	108	67		1.02		8.6	5			23.3		5	2.7093	•	1
1183	Lotta dehyrering	1	184	3	1	68	79		1.02		11.3	4			12.9		6	1.14159	•	1
1184	Lotta dehyrering	1	185	3	1	68	92		1.015		5.7	3			5.4		8	0.947368	•	1
1185	Lotta dehyrering	1	186	3	2	41	83		1.025		8.1	3			19.6		7	2.41975	•	1
1186	Lotta dehyrering	1	187	3	2	79	79		1.015		4.1	2			64.6		6	15.7561	•	1
1187	Lotta dehyrering	1	188	3	1	66	77		1.005		1.3	1			7		6	5.38462	•	1
1188	Lotta dehyrering	1	189	3	1	67	67		1.02		44.2	7			95.3		5	2.15611	•	2
1189	Lotta dehyrering	1	190	3	2		90		1.015		3.7	2			5		7	1.35135	•	1
1190	Lotta dehyrering	1	191	3	1		90		1.01		3.7	2			56.3		7	15.2162	•	1
1191	Lotta dehyrering	1	192	3					1.015		5.7	3			83.2			14.5965	•	1
1192	Lotta dehyrering	1	193	3	1	79	67		1.03		24.3	5			17.4		5	0.716049	•	2
1193	Lotta dehyrering	1	194	3	2	62	80		1.005		1.9	1			21.1		6	11.1053	•	1
1194	Lotta dehyrering	1	195	3	1		92		1.025		10.1	3			81.8		8	8.09901	•	1
1195	Lotta dehyrering	1	196	3	2	77	87		1.02		8.2	3			44.5		7	5.42683	•	1
1196	Lotta dehyrering	1	197	3	2	101	65		1.02		11	2			90.4		5	8.21818	•	1
1197	Lotta dehyrering	1	198	3	2		87		1.015		3.1	2			26.8		7	8.64516	•	1
1198	Lotta dehyrering	1	199	3	2		67		1.015		3.2	2			5		5	1.5625	•	1
1199	Lotta dehyrering	1	200	3	1		68		1.02		9.6	4			5.5		5	0.572917	•	1
1200	Lotta dehyrering	1	201	3	1	83	78		1.015		2.7	2			88.6		6	32.8148	•	1
1201	Lotta dehyrering	1	202	3	1	108	85		1.01		3.3	2			54.8		7	16.6061	•	1
1202	Lotta dehyrering	1	203	3	1	79	82		1.025		8	3			184.8		7	23.1	•	1
1203	Lotta dehyrering	1	204	3	1	63	76		1.015		3.6	2			95.8		6	26.6111	•	1
1204	Lotta dehyrering	1	205	3	2		76		1.03		22.5	4			49.9		6	2.21778	•	2
1205	Lotta dehyrering	1	206	3	2		82		1.015		9.3	2			257.5		7	27.6882	•	1
1206	Lotta dehyrering	1	207	3	1		78		1.025		20.2	3			17.2		6	0.851485	•	2
1207	Lotta dehyrering	1	208	3	1		73		1.025		15.9	3			19.7		6	1.23899	•	2
1208	Lotta dehyrering	1	209	3	1		83		1.015		7.1	3			300		7	42.2535	•	1
1209	Lotta dehyrering	1	210	3	1		72		1.025		14.2	3			15.8		6	1.11268	•	2
1210	Lotta dehyrering	1	211	3	1	80	76		1.02		8.7	4			271.5		6	31.2069	•	1
1211	Lotta dehyrering	1	212	3	2	49	76		1.015		11	3			13.5		6	1.22727	•	1
1212	Lotta dehyrering	1	213	3	2		71		1.025		16	4			21.4		6	1.3375	•	2
1213	Lotta dehyrering	1	214	3	2		69		1.015		1.8	1			5		5	2.77778	•	1
1214	Lotta dehyrering	1	215	3	1	81	68		1.02		6.6	4			298.6		5	45.2424	•	1
1215	Lotta dehyrering	1	216	3	2		76		1.005		2.1	1			5		6	2.38095	•	1
1216	Lotta dehyrering	1	217	3	2		83		1.02		5.2	3			29		7	5.57692	•	1
1217	Lotta dehyrering	1	218	3	1	88	69		1.025		9.6	3			142.4		5	14.8333	•	1
1218	Lotta dehyrering	1	219	3	2	85	88		1.02		3.6	2			300		7	83.3333	•	1
1219	Lotta dehyrering	1	220	3	2	75	77		1.01		3.5	2			11.3		6	3.22857	•	1
1220	Lotta dehyrering	1	221	3	1		66		1.02		7.5	3			5		5	0.666667	•	1
1221	Lotta dehyrering	1	222	3	2	99	87		1.025		10.2	3			28.9		7	2.83333	•	1
1222	Lotta dehyrering	1	223	3	1	80	74		1.005		2.6	1			13.7		6	5.26923	•	1
1223	Lotta dehyrering	1	224	3	2		73		1.015		6.7	3			7.3		6	1.08955	•	1
1224	Lotta dehyrering	1	225	3	2		86		1.015		17.2	5			47.8		7	2.77907	•	2
1225	Lotta dehyrering	1	226	3	1	65	89		1.02		17.6	6			22.9		7	1.30114	•	2
1226	Lotta dehyrering	1	227	3	2	70	67		1.015		11.9	6			32		5	2.68908	•	1
1227	Lotta dehyrering	1	228	3	2	56	72		1.02		7.6	3			19.1		6	2.51316	•	1
1228	Lotta dehyrering	1	229	3	1	87	84		1.01		1.8	2			12.8		7	7.11111	•	1
1229	Lotta dehyrering	1	230	3	2	77	84		1.005		1.4	1			50.2		7	35.8571	•	1
1230	Lotta dehyrering	1	231	3	1	104	80		1.01		8.1	2			9		6	1.11111	•	1
1231	Lotta dehyrering	1	232	3	2	77	78		1.015		4.3	3			13		6	3.02326	•	1
1232	Lotta dehyrering	1	233	3	1	76	81		1.03		12	6			187		7	15.5833	•	1
1233	Lotta dehyrering	1	234	3	1	107	83		1.015		3.3	1			115.7		7	35.0606	•	1
1234	Lotta dehyrering	1	235	3	1	147	89		1.015		6.2	2			17.8		7	2.87097	•	1
1235	Lotta dehyrering	1	236	3	1	175	86		1.01		4.9	3			30.3		7	6.18367	•	1
1236	Lotta dehyrering	1	237	3	2	67	79		1.01		2.8	1			36.4		6	13	•	1
1237	Lotta dehyrering	1	238	3	2	43	82		1.01		4.2	2			6.9		7	1.64286	•	1
1238	Lotta dehyrering	1	239	3	2	50	72		1.015		1.3	1			21.6		6	16.6154	•	1
1239	Lotta dehyrering	1	240	3	1	100	92		1.01		4.7	5			92.4		8	19.6596	•	1
1240	Lotta dehyrering	1	241	3	1	100	70		1.02		13.4	3			15.9		5	1.18657	•	2
1241	Lotta dehyrering	1	242	3	1	103	72		1.02								6		•	•
1242	Lotta dehyrering	1	243	3	1		75		1.025		16.8	3			17.1		6	1.01786	•	2
1243	Lotta dehyrering	1	244	3	1	79	85		1.01		3.9	2			7.6		7	1.94872	•	1
1244	Lotta dehyrering	1	245	3	2	90	101		1.01		3.4	2			5.8		8	1.70588	•	1
1245	Lotta dehyrering	1	246	3	2	82	65		1.015		5.1	2			29.4		5	5.76471	•	1
1246	Lotta dehyrering	1	247	3	2		84		1.015		7.2	3			8.9		7	1.23611	•	1
1247	Lotta dehyrering	1	248	3	1	102	78		1.03		7	3			300		6	42.8571	•	1
1248	Lotta dehyrering	1	249	3	2		79		1.015		2.8	2			39.1		6	13.9643	•	1
1249	Lotta dehyrering	1	250	3	1	107	83		1.015		3.4	2			103.5		7	30.4412	•	1
1250	Lotta dehyrering	1	251	3	1	73	70		1.015		3	3			8.2		5	2.73333	•	1
1251	Lotta dehyrering	1	252	3	1		68		1.005		5	1			5		5	1	•	1
1252	Lotta dehyrering	1	253	3	2	100	76		1.01		3.9	2			103.9		6	26.641	•	1
1253	Lotta dehyrering	1	254	3	2	130	83		1.01		6.1	2			18.1		7	2.96721	•	1
1254	Lotta dehyrering	1	255	3	2	53	86		1.01		5	4			5.2		7	1.04	•	1
1255	Lotta dehyrering	1	256	3	2		83		1.01		2.7	2			5		7	1.85185	•	1
1256	Lotta dehyrering	1	257	3	2	79	74		1.005		5.8	2			5		6	0.862069	•	1
1257	Lotta dehyrering	1	258	3	2	109	87		1.015		6.4	2			8.4		7	1.3125	•	1
1258	Lotta dehyrering	1	259	3	1		88		1.015		9.2	3			12.5		7	1.3587	•	1
1259	Lotta dehyrering	1	260	3	2	83	92		1.015		6.2	3			16.2		8	2.6129	•	1
1260	Lotta dehyrering	1	261	3	2	45	90		1.02		18.2	7			95.9		7	5.26923	•	2
1261	Lotta dehyrering	1	262	3	2	148	93		1.01		4.6	2			79.4		8	17.2609	•	1
1262	Lotta dehyrering	1	263	3	1	73	70		1.015		4.5	4			11.5		5	2.55556	•	1
1263	Lotta dehyrering	1	264	3	1		80		1.015		17.1	6			105.6		6	6.17544	•	2
1264	Lotta dehyrering	1	265	3	2	62	83		1.03		19.1	6			300		7	15.7068	•	2
1265	Lotta dehyrering	1	266	3	1	237	76		1.015		4.1	3			38.7		6	9.43902	•	1
1266	Lotta dehyrering	1	267	3	1		93		1.015		13	3			39.2		8	3.01538	•	1
1267	Lotta dehyrering	1	268	3	1	124	65		1.03		33.5	6			228		5	6.80597	•	2
1268	Lotta dehyrering	1	269	3	2		84		1.015		6.5	3			300		7	46.1538	•	1
1269	Lotta dehyrering	1	270	3	1	131	93		1.015		4.8	3			16.8		8	3.5	•	1
1270	Lotta dehyrering	1	271	3	2	115	84		1.015		6	4			300		7	50	•	1
1271	Lotta dehyrering	1	272	3	2	71	82		1.015		9.7	5			72.4		7	7.46392	•	1
1272	Lotta dehyrering	1	273	3	1	97	84		1.01		8.9	3			17.3		7	1.94382	•	1
1273	Lotta dehyrering	1	274	3	1		68		1.02		14.1	7			6.8		5	0.48227	•	2
1274	Lotta dehyrering	1	275	3	2	71	90		1.02		12	4			26.8		7	2.23333	•	1
1275	Lotta dehyrering	1	276	3	2		77		1.02		4.7	3			300		6	63.8298	•	1
1276	Lotta dehyrering	1	277	3	2		86		1.03		14.9	4			52.2		7	3.50336	•	2
1277	Lotta dehyrering	1	278	3	2	46	65		1.02		11.3	4			29.1		5	2.57522	•	1
1278	Lotta dehyrering	1	279	3	1	80	83		1.03			6			0		7		•	•
1279	Lotta dehyrering	1	280	3	2	50	91		1.01		1.3	1			5		8	3.84615	•	1
1280	Lotta dehyrering	1	281	3	1	128	83		1.01		3.5	2			94		7	26.8571	•	1
1281	Lotta dehyrering	1	282	3	2	76	82		1.015		1.9	2			14.4		7	7.57895	•	1
1282	Lotta dehyrering	1	283	3	1		68		1.02		8.9	3			49.2		5	5.52809	•	1
1283	Lotta dehyrering	1	284	3	1	102	72		1.02		5.6	3			5		6	0.892857	•	1
1284	Lotta dehyrering	1	285	3	2	60	89		1.025		13	6			58.1		7	4.46923	•	1
1285	Lotta dehyrering	1	286	3	2	86	80		1.02		15.3	5			18.6		6	1.21569	•	2
1286	Lotta dehyrering	1	287	3	1	87	70		1.005		4.5	2			6.6		5	1.46667	•	1
1287	Lotta dehyrering	1	288	3	2		66		1.02		12.6	4			29.5		5	2.34127	•	1
1288	Lotta dehyrering	1	289	3	1	99	75		1.015		4.2	5			56.9		6	13.5476	•	1
1289	Lotta dehyrering	1	290	3	2	85	75		1.02		11.8	4			23.9		6	2.02542	•	1
1290	Lotta dehyrering	1	291	3	2	60	78		1.015		1.4	1			5		6	3.57143	•	1
1291	Lotta dehyrering	1	292	3	2		84		1.01		3.5	2			162		7	46.2857	•	1
1292	Lotta dehyrering	1	293	3	1	69	85		1.015		8.8	4			5.4		7	0.613636	•	1
1293	Lotta dehyrering	1	294	3	2	71	74		1.02		15.8	4			13.9		6	0.879747	•	2
1294	Lotta dehyrering	1	295	3	2		84		1.015		3.6	2			51.7		7	14.3611	•	1
1295	Lotta dehyrering	1	296	3	2		91		1.015		4.9	2			37.3		8	7.61224	•	1
1296	Lotta dehyrering	1	297	3	1	100	102		1.02			5			0		8		•	•
1297	Lotta dehyrering	1	298	3	1	118	87		1.01		6	3			18.7		7	3.11667	•	1
1298	Lotta dehyrering	1	299	3	1	67	70		1.015		3.5	4			7.6		5	2.17143	•	1
1299	Lotta dehyrering	1	300	3	1	104	82		1.01		8	3			48.3		7	6.0375	•	1
1300	Lotta dehyrering	1	301	3	2	112	84		1.02		10	3			300		7	30	•	1
1301	Lotta dehyrering	1	302	3	1	86	89		1.03		18.2	7			300		7	16.4835	•	2
1302	Lotta dehyrering	1	303	3	1	580	86		1.01		6.2	2			300		7	48.3871	•	1
1303	Lotta dehyrering	1	304	3	2	99	78		1.02		17.4	3			55.6		6	3.1954	•	2
1304	Lotta dehyrering	1	305	3	2	78	78		1.02		17.3	4			300		6	17.341	•	2
1305	Lotta dehyrering	1	306	3	1	394	84		1.02		7.4	3			276.5		7	37.3649	•	1
1306	Lotta dehyrering	1	307	3	2	120	81		1.03		12	5			300		7	25	•	1
1307	Lotta dehyrering	1	308	3	1	78	65		1.02			7			0		5		•	•
1308	Lotta dehyrering	1	309	3	1	198	80		1.01		6	2			69.7		6	11.6167	•	1
1309	Lotta dehyrering	1	310	3	2	56	83		1.01		2.6	2			12.5		7	4.80769	•	1
1310	Lotta dehyrering	1	311	3	2		92		1.01		11.1	4			25.3		8	2.27928	•	1
1311	Lotta dehyrering	1	312	3	2	43	81		1.005		1.3	1			5.2		7	4	•	1
1312	Lotta dehyrering	1	313	3	1		71		1.02		14.3	4			28.3		6	1.97902	•	2
1313	Lotta dehyrering	1	314	3	2	56	83		1.02		9.2	3			5		7	0.543478	•	1
1314	Lotta dehyrering	1	315	3	2		92		1.005		8.9	2			29.1		8	3.26966	•	1
1315	Lotta dehyrering	1	316	3	2	99	75		1.01		2	2			8.3		6	4.15	•	1
1316	Lotta dehyrering	1	317	3	1	100	87		1.03			7			0		7		•	•
